# Supplementary material for: Subgrouping breast cancer patients based on immune evasion mechanisms unravels a high involvement of transforming growth factor-beta and decoy receptor 3
Source: PLoS One. 2018 Dec 4;13(12):e0207799. doi: 10.1371/journal.pone.0207799 (PMC6279052; doi:10.1371/journal.pone.0207799)
Supplement: S1 File — This table summarizes potential treatment methods, drug names, FDA status, and whether or not it is in a clinical trial for breast cancer. (XLSX) [file pone.0207799.s001.xlsx]

## Sheet: Sheet1
Cancer immunotherapies that may be used for breast cancer patients. Programmed cell death-1 (PD-1); microsatellite instability-high (MSI-H); deficient mismatch repair (dMMR); cytotoxic T-lymphocyte associated protein 4 (CTLA4); decoy receptor 3 (DcR3); interferon gamma (IFN-γ); dendritic cell (DC); Chimeric antigen receptor T cells (CAR-Ts); tumor growth factor-beta 1 (TGF-β1).
Treatment method	Drug: Brand (generic)	FDA approved	Clinical trial in breast cancer
anti-PD-1	Opdivo® (Nivolumab)	Melanoma ,metastatic melanoma, non-small cell lung cancer,metastatic squamous non-sall cell lung cancer, advanced lung cancer, small cell lung cancer, metastatic renal cell carcinoma, classical Hodgkin's lymphoma, squamous cell carcinoma of head and neck, locally advanced or metastatic urothelial carcinoma, heptocellular Carcinomia, mismatch repair deficient (dMMR) and microsatellite instability …	Yes
	Keytruda® (Pembrolizumab, MK-3475)	Metastatic melanoma, metastatic non-small cell lung cancer, recurrent or metastatic head and neck cancer, refractory classical Hodgkin lymphoma, metastatic urothelial carcinoma, primary mediastinal large B-cell lymphoma, cervical cancer, reccurent locally advanced or metastatic gastroesphageal or gastric junction adenocarcinomia, metastatic or unresectable MSI-H or dMMR solid tumors, MSI-H and dM…	Yes
anti-CTLA4	Yervoy® (Ipilimumab)	Late stage melanoma	Yes
	Tremelimumab	No	Yes
DC vaccine	Provenge® (Sipuleucel-T)	Metastatic castration-resistant PCA	No
	Autologous dendritic cell vaccination		Yes
Chimeric antigen receptor T cells (CAR-Ts)	Yescarta® (Axicabtagene ciloleucel)	Yes	Yes
anti-TGFB-1	Fresolimumab	No	Yes
anti-DcR3	To be developed	No	No
anti-IFN-γ	To be developed	No	No
Anti-PDL1 Drugs	IMFINZI® ( Durvalumab)	non-small cell lung cancer, locally advanced or metastatic urothelial carcinoma	Yes
	BAVENCIO® (Avelumab)	urothelial carcinoma, metastatic Merkel cell carcinomia	Yes
	TECENTRIQ®(Atezolizumab)	metastatic non-small cell lung cancer, metastatic urothelial carcinoma	Yes
Anti-PD1 and anti-CTLA4 combination therapies	Yervoy® (Ipilimumab) and Opdivo® (Nivolumab)	MSI-H or dMMR metastatic colorectal cancer, renal cell carcimona, BRAF V600 mutation posotive or BRAF V600 wild-type unresectable or metastatic melanoma	Yes
