# Supplementary material for: Subgrouping breast cancer patients based on immune evasion mechanisms unravels a high involvement of transforming growth factor-beta and decoy receptor 3
Source: PLoS One. 2018 Dec 4;13(12):e0207799. doi: 10.1371/journal.pone.0207799 (PMC6279052; doi:10.1371/journal.pone.0207799)
Supplement: S2 File — (XLSX) [file pone.0207799.s002.xlsx]

## Sheet: Identified cluster
The identified cluster by the sequential biclustering method, taking no those with no less than ~5% (50) of patients:
	Number of patients (%)	Number of genes
Cluster 1	296 (27.8%)	145
Cluster 2	87 (8.2%)	147
Cluster 3	143 (13.4%)	127
Cluster 4	108 (10.1%)	97
Cluster 5	111 (10.4%)	78
Cluster 6	60 (5.6%)	113
Cluster 7	59 (5.5%)	71
total	864 (81.1%)	778

## Sheet: genelist86
Immune genes involved in breast cancer anti-tumor response and immune evasion identified from literature
HMGB1
HLA-A
CSF2
LMP2
LMP7
TAP1
TAP2
TPN
IRF1
JAK1
JAK2
MADCAM1
ICAM1
CD80
TLR4
MYD88
RIG1
PI9
CD95
SELE
SELP
HRAS
KRAS
NRAS
P53
TNFSF10
TNFRSF10A
CFLAR
DcR3
TNFRSF10C
TNFRSF10D
TNFRSF11B
CCL22
CTLA4
FOXP3
TNFRSF18
IDO
PRF1
GZMA
GZMB
ARG1
ARG2
NOS1
NOS2
IL2
PD1
IFN-γ
IL10
B7H1
TGF-β
TRA
TRB
TRG
TRD
ZAP70
CD3E
CD3G
CD3D
CD45
ITK
FASL
GAL1
COX2
CD25
IL15
CD16
CD56
KLRAP1
CD94
RAG1
RAG2
EBAG9
B2M
IL4
IL5
IL13
TNFR1
HLAB
CD40
CD40L
CD86
TNFA
CD137
OX40
TNFSF4
CD28

## Sheet: genelist1356
Full list of immune-related genes after checking for protein-protein interaction
ABCB1
ABL1
ABL2
ABP1
ACP1
ACTA1
ACTB
ACTG1
ACTL6A
ACTR1A
ACTR1B
ACVRL1
ADAP2
AES
AGAP2
AGTR1
AGT
AGXT
AIMP2
AKT1
ALDOA
ALK
AMFR
ANG
ANK2
ANKRD2
AP1B1
AP1M1
AP2A1
AP2B1
AP2M1
APCS
APEX1
APEX2
APOA1
APOH
APP
APTX
AREG
ARG1
ARHGAP15
ARHGAP9
ARHGDIA
ARHGEF1
ARHGEF7
ARID1A
ARID3A
ARIH2
ARL3
ARPP19
ARRB1
AR
ASB2
ATF3
ATG3
ATM
ATP5C1
ATP5F1
ATP5H
ATP6V0A1
ATP6V0D1
ATP6V1A
ATP6V1B2
ATR
AURKA
AURKB
AXIN1
B2M
BACH1
BAD
BAG1
BAG4
BAG5
BAIAP2L1
BAK1
BANP
BARD1
BAT3
BAX
BCAP31
BCAS1
BCL10
BCL2L1
BCL2
BDKRB2
BGN
BID
BIRC2
BIRC3
BLM
BMI1
BMP1
BMX
BRAF
BRAP
BRCA1
BRCA2
BRCC3
BRD1
BRE
BRF1
BRIP1
BRPF1
BRSK1
BST2
BTK
BTRC
C6orf134
C6orf89
C6
CABLES1
CABLES2
CACNB3
CACNB4
CALM1
CALR
CAMK2A
CAMK2B
CAMK2D
CANX
CAPZA2
CARM1
CASKIN1
CASP10
CASP2
CASP3
CASP7
CASP8AP2
CASP8
CAV1
CBLB
CBLC
CBL
CBX4
CCAR1
CCDC8
CCK
CCL22
CCNA2
CCNG1
CCNH
CCNI
CCR4
CCR5
CD14
CD1D
CD22
CD247
CD24
CD274
CD28
CD2AP
CD2
CD38
CD3D
CD3EAP
CD3E
CD3G
CD40LG
CD40
CD44
CD47
CD4
CD5
CD79A
CD79B
CD7
CD80
CD86
CD8A
CDC14A
CDC14B
CDC42EP2
CDC42EP3
CDC42SE1
CDC42
CDK1
CDK2
CDK5
CDK7
CDK8
CDK9
CDKN1A
CDKN1B
CDKN2A
CDS1
CEBPZ
CEP110
CFLAR
CHCHD3
CHD3
CHD8
CHEK1
CHEK2
CHUK
CISH
CLIP3
CLSTN1
CLTC
CNOT6
CNP
CNTN1
COG6
COL2A1
COPB1
COPG
COPS2
COPS3
COPS5
COPS7A
COX5A
COX5B
COX6A1
COX6B1
COX6C
COX7A2L
COX7A2
CRADD
CREB1
CREBBP
CRK
CRYAB
CSF2RA
CSF2RB
CSF2
CSF3R
CSN2
CSN3
CSNK1A1
CSNK1D
CSNK2A1
CSNK2A2
CSTA
CTBP1
CTCF
CTDP1
CTLA4
CTNNA2
CTNNB1
CTNND1
CTSC
CUL1
CUL3
CUL4A
CUL5
CUL7
CUL9
CXCR4
CYC1
CYP19A1
DAB2IP
DAND5
DAP3
DAPK1
DAXX
DBNL
DCN
DCTN2
DDB1
DEAF1
DEDD2
DEDD
DERL1
DGKA
DGKZ
DHCR24
DHFR
DLG2
DLG4
DLGAP3
DMP1
DMTF1
DNAJA3
DNAJB1
DNAJC5
DNMBP
DNMT1
DOCK4
DOK1
DPP4
DTL
DUSP14
DYNLL1
DYNLL2
DYRK1A
E4F1
ECSIT
EEF1A1
EEF2
EFEMP2
EGFR
EGR1
EHMT1
EHMT2
EIF2AK2
EIF2C2
EIF2C4
EIF3I
ELAVL1
ELK1
ELL
ELP2
ENPP1
ENSA
EP300
EP400
EPB42
EPHA3
EPOR
EPS15
EPS8L3
ERBB2IP
ERBB2
ERBB4
ERCC2
ERCC3
ERCC6
ERCC8
ERLIN2
ESR1
ETHE1
ETS1
ETS2
EWSR1
EZR
FADD
FAF1
FAF2
FAIM2
FAM82A2
FASLG
FASN
FAS
FBF1
FBXO11
FBXO42
FBXO45
FBXO4
FBXW11
FCGR3A
FCGR3B
FCN1
FCRL3
FGFR1
FGR
FKBP1A
FKBP3
FLII
FMOD
FN1
FNBP1
FNTA
FOXP3
FYB
FYN
G3BP1
G3BP2
G6PD
GAB2
GABARAPL1
GABBR1
GANAB
GAPDH
GBA
GEMIN4
GET4
GHR
GLG1
GLUL
GNAO1
GNB1
GNB2L1
GNB2
GNL3L
GNL3
GOLGA2
GP1BA
GPS1
GPS2
GPSM2
GRAP2
GRAP
GRB10
GRB2
GRK1
GRK5
GRK6
GSK3B
GTF2A1
GTF2H1
GTF2I
GZMA
GZMB
H2AFX
H3F3A
HABP4
HBS1L
HCK
HDAC1
HDAC2
HDAC4
HDAC5
HDAC6
HDAC7
HDAC9
HDC
HECA
HECTD3
HECW1
HECW2
HERPUD1
HEXIM1
HFE
HGF
HGS
HIF1A
HIPK1
HIPK2
HIPK3
HIST1H1A
HIST1H1B
HIST1H3A
HIST2H2AB
HIST2H2AC
HIST2H2BE
HIST2H3C
HIST3H3
HIST4H4
HK1
HLA-A
HLA-B
HLA-C
HLA-DRB1
HLA-E
HLA-G
HMGA1
HMGB1
HMGB2
HNF1A
HNF4A
HNRNPA2B1
HNRNPD
HNRNPH2
HNRNPK
HOXB1
HOXB3
HOXC6
HOXD10
HOXD11
HOXD3
HOXD8
HOXD9
HPR
HRAS
HSP90AA1
HSP90AB1
HSP90B3P
HSPA1A
HSPA1B
HSPA4
HSPA5
HSPA8
HSPA9
HSPB1
HSPB2
HSPB6
HSPB8
HTR2A
HTT
HUWE1
IARS
IBTK
ICAM1
ICAM5
IFI16
IFNAR2
IFNGR1
IFNGR2
IFN-γ
IGF1R
IKBKB
IKBKE
IKBKG
IKZF3
IKZF4
IL10RA
IL10
IL12RB2
IL13
IL1R1
IL1RAP
IL1RL1
IL21R
IL27RA
IL2RA
IL2RB
IL2RG
IL2
IL4R
IL4
IL5RA
IL5
IL6ST
IL9R
IMMT
INA
ING1
ING2
ING3
ING4
ING5
INSR
IRAK1
IRAK2
IRAK3
IRAK4
IRF1
IRF5
IRF7
IRF8
IRF9
IRS1
IRS2
ITCH
ITGAL
ITGAM
ITGB2
ITGB7
ITK
ITPK1
ITSN1
ITSN2
IVNS1ABP
JAK1
JAK2
JAK3
KALRN
KAT2A
KAT2B
KAT5
KCNA3
KCNAB1
KCNAB2
KCNH8
KDM1A
KDM4D
KEAP1
KHDRBS1
KIAA1191
KIR3DL2
KIT
KLRA1
KLRC1
KLRC2
KLRC3
KLRD1
KPNA1
KPNA2
KPNA4
KPNB1
KRAS
KRIT1
L3MBTL
LACTB
LAMP2
LATS2
LAT
LCK
LCP2
LGALS1
LGALS2
LGALS3BP
LGALS3
LILRB1
LILRB2
LLGL1
LMAN1
LMNA
LNX1
LRRC23
LRRFIP1
LRRFIP2
LRRK2
LSAMP
LTA
LTBP1
LTB
LY96
LYN
MACC1
MAD1L1
MADCAM1
MADD
MAFK
MAGEA1
MAGEA2
MAGEA4
MAGEA5
MAGED2
MAGEH1
MAP1A
MAP1B
MAP1LC3A
MAP2K1
MAP2
MAP3K14
MAP3K1
MAP3K5
MAP3K7
MAP3K8
MAP4
MAP6
MAP7D1
MAP9
MAPK10
MAPK14
MAPK1
MAPK3
MAPK8
MAPK9
MAPT
MARCH1
MARCH8
MARK1
MARK2
MARS
MAVS
MBD4
MDC1
MDH1
MDK
MDM2
MDM4
MECP2
MED12
MED14
MED16
MED17
MED1
MED21
MED24
MEF2D
MEN1
MEOX2
METAP1
METAP2
MGST3
MIA
MIF
MKRN1
MLL5
MLLT4
MLL
MMP2
MMP7
MMP9
MNAT1
MPDZ
MPP2
MPP4
MS4A1
MS4A2
MSH2
MSH6
MSL2
MSN
MTA1
MTA2
MTCH2
MTOR
MUC16
MUC1
MUL1
MYC
MYD88
MYH10
MYL12B
MYO15A
MYO5A
MYOC
MYST1
MYST2
MYST3
NANOS1
NANOS2
NCAM1
NCAN
NCF1
NCK1
NCK2
NCKIPSD
NCL
NCOA1
NCOA3
NCOA6
NCOR1
NDN
NDUFA10
NDUFA11
NDUFA12
NDUFA13
NDUFA2
NDUFA5
NDUFA6
NDUFA8
NDUFA9
NDUFB10
NDUFB11
NDUFB3
NDUFB4
NDUFB5
NDUFB6
NDUFB7
NDUFB8
NDUFB9
NDUFC2
NDUFS1
NDUFS2
NDUFS3
NDUFS4
NDUFS5
NDUFS7
NDUFS8
NDUFV1
NDUFV2
NEDD4
NEFL
NF1
NFATC1
NFATC2
NFKB1
NFKBIA
NFYA
NFYB
NIT2
NOC2L
NOD1
NOL3
NOS1AP
NOS1
NOS2
NOTCH1
NOTCH4
NPM1
NPPC
NQO1
NQO2
NR0B2
NR3C1
NR4A1
NRAS
NSMAF
NTM
NUB1
NUMB
NUP35
OBFC2B
OPA1
OPCML
OSTF1
OTUB1
PABPC1
PACSIN2
PADI4
PAEP
PAG1
PAK3
PARD6A
PARK2
PARK7
PARP1
PCGF3
PCNA
PD-L2
PD-1
PDCD5
PDCD6
PDE6D
PDIA2
PDIA3
PDLIM7
PDZD2
PELI1
PEX2
PGR
PHB2
PHB
PHF1
PHF20
PIAS1
PIAS2
PIK3CA
PIK3CD
PIK3CG
PIK3R1
PIK3R2
PIN1
PINK1
PIP4K2B
PLAGL1
PLAT
PLAUR
PLAU
PLCB2
PLCG1
PLD1
PLG
PLK1
PLK2
PLK3
PML
POLA1
POLDIP3
POLR1A
POLR2A
POMP
POR
POTEF
POU2F1
POU5F1
PPARA
PPARGC1A
PPIA
PPIL5
PPP1CA
PPP1CC
PPP1R13B
PPP1R13L
PPP2R1B
PPP2R4
PPP2R5A
PPP4C
PRAM1
PRDM2
PRF1
PRKCB
PRKCD
PRKCSH
PRKCZ
PRKD1
PRKDC
PRKRA
PRKRIR
PRLR
PRMT1
PRMT3
PRMT5
PSEN1
PSMA1
PSMA2
PSMA3
PSMA4
PSMA6
PSMA7
PSMB10
PSMB1
PSMB3
PSMB4
PSMB5
PSMB6
PSMB7
PSMB8
PSMB9
PSMC3
PSMC5
PSMD10
PSMD1
PSMD2
PSMD4
PSME1
PSME2
PSME3
PTAFR
PTEN
PTGS1
PTGS2
PTK2B
PTK2
PTPN11
PTPN12
PTPN13
PTPN1
PTPN22
PTPN6
PTPRCAP
PTPRC
PTPRZ1
PTTG1
PUM2
PXDN
PXN
PZP
RAB3A
RAB5A
RAB8A
RABAC1
RABGEF1
RAC1
RAC2
RAC3
RAD23A
RAD23B
RAD51
RAF1
RAG1
RAG2
RALA
RALBP1
RALGDS
RANBP2
RAP1GDS1
RARA
RARRES3
RASA1
RASD1
RASGRF1
RASGRF2
RASIP1
RASSF1
RASSF2
RASSF3
RASSF5
RB1CC1
RB1
RBBP5
RBCK1
RBX1
RCHY1
RELA
REL
REPS1
REXO2
RFC1
RFFL
RFWD2
RFWD3
RGL1
RGL2
RGL4
RHEB
RHOA
RIMBP3C
RIN1
RING1
RIPK1
RIPK2
RIPK3
RNASE1
RNF10
RNF115
RNF128
RNF135
RNF20
RNF216
RNF2
RNF31
RNF34
RNF43
RPA1
RPL11
RPL23
RPL26
RPL5
RPS10
RPS20
RPS3
RPS7
RRM2B
RRM2
RYBP
S100A4
S100A9
S100B
SAMM50
SAMSN1
SAP30
SARM1
SDC2
SEC14L2
SEC14L3
SEC61A1
SEL1L
SELE
SELL
SELPLG
SELP
SEMA4D
SENP3
SEPP1
SEPSECS
SEPT2
SEPT4
SEPT6
SERBP1
SERPINB9
SERPING1
SERPINH1
SETD2
SETD7
SETD8
SET
SFN
SFRS1
SH2B1
SH2B2
SH3BP2
SH3GL3
SH3KBP1
SH3PXD2A
SH3PXD2B
SH3RF2
SHARPIN
SHBG
SHB
SHC1
SHOC2
SIAH1
SIAH2
SIGIRR
SIN3A
SIN3B
SIRPA
SIRT1
SIT1
SIVA1
SKAP1
SKAP2
SKI
SKP2
SLA2
SLAMF1
SLA
SLC19A1
SLC1A2
SLC1A3
SLC25A11
SLC25A12
SLC25A13
SLC25A1
SLC25A22
SLC25A3
SLC38A4
SLC6A20
SLC6A2
SLC6A3
SLC6A4
SLC9A3R1
SMAD1
SMAD2
SMAD3
SMAD6
SMAD7
SMARCA4
SMARCB1
SMARCC1
SMARCD1
SMN1
SMURF1
SMYD2
SNAI1
SNAP91
SNCAIP
SNCA
SNCB
SNIP1
SNRPB
SNRPE
SNTA1
SNX17
SNX18
SNX33
SNX9
SOCS1
SOCS3
SOD2
SORBS3
SOS1
SOX4
SP1
SP2
SP3
SPI1
SPIN1
SPNS1
SPN
SPRY2
SPSB1
SPSB2
SPSB4
SPTA1
SPTAN1
SPTBN1
SPTB
SQSTM1
SRCAP
SRCIN1
SRC
SRGAP1
SRGAP2
SRGAP3
SRGN
SRI
STAM2
STAM
STAP2
STARD7
STAT1
STAT3
STAT5A
STAT5B
STAT6
STK11
STUB1
STX1A
STXBP1
SULT1A2
SUMO1
SUPT3H
SUPT7L
SUPV3L1
SYK
SYN1
SYNGAP1
SYP
SYT2
SYVN1
TAB1
TAB2
TAC4
TADA1
TADA2A
TADA3
TAF10
TAF1A
TAF1B
TAF1C
TAF1
TAF5L
TAF5
TAF6
TAF9
TANK
TAP1
TAP2
TAPBP
TARP
TAT
TBK1
TBP
TCEB1
TDG
TDP2
TEC
TEP1
TFAM
TFAP2A
TFAP2C
TFDP1
TGF-β1
TGF-β2
TGF-βR1
TGF-βR2
TGF-βR3
TGFBRAP1
TGM1
THBS1
THRAP3
THRA
THRB
THY1
TIAM1
TICAM1
TICAM2
TINAGL1
TIRAP
TJP3
TLE1
TLN1
TLR1
TLR2
TLR3
TLR4
TLR5
TLR9
TMED9
TMEM85
TMOD2
TNFAIP3
TNFRSF10A
TNFRSF10B
TNFRSF10C
TNFRSF10D
TNFRSF11B
TNFRSF13B
TNFRSF18
TNFRSF1A
TNFRSF1B
TNFRSF4
DcR3
TNFRSF9
TNFSF10
TNFSF11
TNFSF13
TNFSF14
TNFSF15
TNF
TNIP1
TOLLIP
TOMM22
TOMM40
TOP1
TOP2A
TOP2B
TOPORS
TOR1A
TP53BP1
TP53BP2
TP53INP1
TP53RK
TP53
TP63
TP73
TPPP
TPT1
TRADD
TRAF1
TRAF2
TRAF3IP2
TRAF3
TRAF4
TRAF5
TRAF6
TRAM1
TRAP1
TRAT1
TRIAP1
TRIB3
TRIM21
TRIM24
TRIM25
TRIM27
TRIM28
TRIM39
TRIM3
TRIM54
TRIM69
TRPC1
TRPC4AP
TRPC4
TRPC5
TRRAP
TSC22D1
TSG101
TSHR
TTC1
TTK
TUBA1A
TUBA1B
TUBA4A
TUBB1
TUBB3
TUBB4
TUBB6
TUBB
TUB
TWIST1
TXNRD1
TXN
TYK2
TYROBP
UBC
UBD
UBE2A
UBE2B
UBE2D2
UBE2H
UBE2I
UBE2J1
UBE2M
UBE2N
UBE3A
UBE4A
UBE4B
UBL4A
UBR5
UCHL1
UCHL5
UHRF2
UIMC1
UQCR10
UQCRB
UQCRC1
UQCRC2
UQCRFS1
UQCRQ
USMG5
USO1
USP10
USP19
USP29
USP2
USP32
USP42
USP4
USP7
USP9X
UTP14A
VAPA
VAPB
VASN
VAV1
VCAM1
VCAN
VCP
VDAC1
VDAC2
VDAC3
VDR
VHL
VPRBP
VPS24
VPS28
VPS52
VRK1
VRK2
VTN
WAS
WDR5
WRN
WT1
WWOX
XPA
XPC
XRCC1
XRCC5
XRCC6
YBX1
YES1
YWHAE
YWHAG
YWHAQ
YWHAZ
YY1
ZAP70
ZBTB2
ZBTB7A
ZDHHC23
ZHX2
ZMIZ1
ZMIZ2
ZMYND11
ZNF148
ZNF367
ZNF395
ZNF420
ZNF668
