# Supplementary material for: Subgrouping breast cancer patients based on immune evasion mechanisms unravels a high involvement of transforming growth factor-beta and decoy receptor 3
Source: PLoS One. 2018 Dec 4;13(12):e0207799. doi: 10.1371/journal.pone.0207799 (PMC6279052; doi:10.1371/journal.pone.0207799)
Supplement: S3 File — (XLSX) [file pone.0207799.s003.xlsx]

## Sheet: seed1234
Seed 1234
	Clusters with seed 1234
	# of genes	# of patients
Cluster1	145	296
Cluster2	147	87
Cluster3	127	143
Cluster4	97	108
Cluster5	78	111
Cluster6	113	60
Cluster7	71	59
Cluster8 and more	Cannot find
			True Cluster (Other=not in any bicluster)
		Other	1	2	3	4	5	6	7	Total	Precision
	Other	153	3	0	15	7	10	18	10	216	0.7083
Predicted Cluster (Other=not in any bicluster)	1	0	277	13	11	0	2	2	8	313	0.885
	2	1	2	65	1	2	1	1	2	75	0.8667
	3	6	8	0	112	0	3	0	3	132	0.8485
	4	15	0	5	0	96	3	0	0	119	0.8067
	5	18	0	4	1	3	90	2	2	120	0.75
	6	4	1	0	0	0	0	31	0	36	0.8611
	7	4	5	0	3	0	2	6	34	54	0.6296
	Total	201	296	87	143	108	111	60	59	1065
	Recall	0.7612	0.9358	0.7471	0.7832	0.8889	0.8108	0.5167	0.5762
Overall error rate=207/1065=19.44%
Use all genes and all patients, data size 1356*1065
Number of genes=1356
Number of patients in each fold=213		Cross validation (5-fold)
Mean error rate=28.08%		Error rate1=31.92%	Error rate2=33.80%	Error rate3=27.23%	Error rate4=27.23%	Error rate5=20.19%
Number of patients in each fold=355		Cross validation (3-fold)
Mean error rate=30.33%		Error rate1=32.39%	Error rate2=29.58%	Error rate3=29.01%
Number of patients in each fold=266		Cross validation (4-fold)
Mean error rate=27.42%		Error rate1=25.94%	Error rate2=24.72%	Error rate3=28.95%	Error rate4=30.08%
Number of patients in each fold=178		Cross validation (6-fold)
Mean error rate=28.92%		Error rate1=27.68%	Error rate2=26.40%	Error rate3=31.46%	Error rate4=25.28%	Error rate5=29.94%	Error rate6=32.77%
Number of patients in each fold=152		Cross validation (7-fold)
Mean error rate=29.01%		Error rate1=29.60%	Error rate2=28.76%	Error rate3=26.32%	Error rate4=25.66%	Error rate5=32.24%	Error rate6=30.92%	Error rate7=29.60%
Number of patients in each fold=133		Cross validation (8-fold)
Mean error rate=29.86%		Error rate1=29.32%	Error rate2=33.58%	Error rate3=28.57%	Error rate4=30.83%	Error rate5=34.59%	Error rate6=27.07%	Error rate7=23.31%	Error rate8=31.58%
Number of patients in each fold=118		Cross validation (9-fold)
Mean error rate=28.83%		Error rate1=29.66%	Error rate2=24.37%	Error rate3=32.77%	Error rate4=26.05%	Error rate5=27.12%	Error rate6=32.20%	Error rate7=25.42%	Error rate8=27.12%	Error rate9=34.74%
Number of patients in each fold=106		Cross validation (10-fold)
Mean error rate=27.14%		Error rate1=29.24%	Error rate2=22.43%	Error rate3=24.30%	Error rate4=27.10%	Error rate5=27.10%	Error rate6=30.84%	Error rate7=22.64%	Error rate8=26.42%	Error rate9=30.19%	Error rate10=31.13%

## Sheet: seed655
Clusters with seed 1234
	clusters with seed 1234		Clusters with seed 655
	# of genes	# of patients	# of genes	# of patients
Cluster1	145	296	143	302
Cluster2	147	87	149	87
								class_true
Cluster3	127	143	125	127				class_pred 0 1 2 3 4 5 6 7 8
								0 124 5 2 5 3 3 7 17 21
Cluster4	97	108	272	68				1 3 278 13 0 5 4 3 1 6
								2 1 3 60 0 1 1 3 1 0
Cluster5	78	111	100	101				3 6 0 7 116 2 0 2 7 1
								4 2 1 0 1 54 0 0 1 0
Cluster6	113	60	99	94				5 4 8 1 1 1 69 3 8 0
								6 11 3 0 1 0 14 74 11 5
Cluster7	71	59	75	62				7 0 0 2 2 1 5 1 9 1
								8 5 4 2 1 1 5 1 7 34
Cluster8	Cannot find		3	68
Cluster9	Cannot find		Cannot find					Overall error rate
								0.2319
			Agreement measure = 92.17%
0.3474178 0.3521127 0.2769953 0.3192488 0.3051643
	Cross validation
	Error rate1=34.74%	Error rate2=35.21%	Error rate3=27.69%	Error rate4=31.92%	Error rate5=30.51%

## Sheet: seed3016
Seed 1234
	Clusters with seed 1234		Cluster’s with seed 3016
	# of genes	# of patients	# of genes	# of patients
Cluster1	145	296	143	302			class_true
							class_pred 0 1 2 3 4 5 6 7
Cluster2	147	87	149	87			0 166 12 3 5 19 18 10 27
							1 4 278 13 0 8 5 4 1
Cluster3	127	143	125	127			2 3 5 64 0 4 15 4 9
							3 4 0 7 116 2 4 3 5
Cluster4	97	108	208	127			4 15 7 0 0 94 0 1 0
							5 9 0 0 2 0 44 0 11
Cluster5	78	111	85	92			6 2 0 0 4 0 6 46 6
							7 0 0 0 0 0 0 0 0
Cluster6	113	60	39	68
								Overall error rate
Cluster7	71	59	36	59				0.2413
Cluster8	Cannot find		cannot find
Cluster9	Cannot find		cannot find
			Agreement measure = 90.08%
	Cross validation
	Error rate1=30.51%	Error rate2=31.45%	Error rate3=30.51%	Error rate4=30.98%	Error rate5=37.56%

## Sheet: seed3877
Seed 1234
	Clusters with seed 1234		Cluster’s with seed 3877						class_true
	# of genes	# of patients	# of genes	# of patients					class_pred 0 1 2 3 4				5 6 7 8
Cluster1	145	296	142	307					0 122 11 3 0 2				16 12 26 9
									1 5 281 11 0 5				4 6 1 0
Cluster2	147	87	160	84					2 0 4 59 0 1				1 4 0 1
									3 3 0 9 117 3				6 17 6 17
Cluster3	127	143	128	127					4 7 2 1 2 44				0 0 3 6
									5 2 7 0 0 1				71 2 1 2
Cluster4	97	108	273	58					6 9 1 0 2 2				3 63 7 0
									7 6 1 0 0 0				0 0 22 0
Cluster5	78	111	98	102					8 3 0 1 6 0				1 0 5 20
Cluster6	113	60	92	104
Cluster7	71	59	22	71					Overall error rate
									0.2497
Cluster8	Cannot find		70	55
Cluster9	Cannot find		Cannot find
			Agreement measure = 91.60%
	Cross validation
	Error rate1=31.92%	Error rate2=30.04%	Error rate3=32.86%	Error rate4=29.10%	Error rate5=36.15%

## Sheet: seed6918
Seed 1234
									class_true
	Clusters with seed 1234		Cluster’s with seed 6918						class_pred 0 1 2 3 4 5 6 7
	# of genes	# of patients	# of genes	# of patients					0 147 0 0 8 20 12 10 5
Cluster1	145	296	145	296					1 0 278 12 11 1 11 0 0
									2 3 3 63 2 3 1 1 0
Cluster2	147	87	155	86					3 7 7 0 115 0 4 1 2
									4 6 0 3 2 68 0 1 2
Cluster3	127	143	130	144					5 8 8 2 5 0 82 2 7
									6 8 0 0 1 0 9 54 5
Cluster4	97	108	200	94					7 12 0 6 0 2 2 4 39
Cluster5	78	111	116	121
										overall error rate
Cluster6	113	60	89	73						0.2056
Cluster7	71	59	25	60	3rd
Cluster8	Cannot find		Cannot find
Cluster9	Cannot find		Cannot find
			Agreement measure = 93.18%
	Cross validation
	Error rate1=29.1%	Error rate2=27.7%	Error rate3=32.64%	Error rate4=30.04%	Error rate5=30.99%

## Sheet: all seeds
Consistency measures and cross validated error rates by a classification tree model
	Consistency measure	CV error rate 1	CV error rate 2	CV error rate 3	CV error rate 4	CV error rate 5	Mean error rate
Seed 1234		0.3192	0.338	0.2723	0.2723	0.2019	0.2808
Seed 655	0.9217	0.3474	0.3521	0.2769	0.3192	0.3051	0.3201
Seed 3016	0.9008	0.3051	0.3145	0.3051	0.3098	0.3756	0.322
Seed 3877	0.916	0.3192	0.3004	0.3286	0.291	0.3615	0.3201
Seed 6918	0.9318	0.291	0.277	0.3264	0.3004	0.3099	0.3009
Seed 1574	0.9209	0.3239	0.3333	0.338	0.3192	0.3333	0.3295
