# Supplementary material for: Subgrouping breast cancer patients based on immune evasion mechanisms unravels a high involvement of transforming growth factor-beta and decoy receptor 3
Source: PLoS One. 2018 Dec 4;13(12):e0207799. doi: 10.1371/journal.pone.0207799 (PMC6279052; doi:10.1371/journal.pone.0207799)
Supplement: S4 File — (XLSX) [file pone.0207799.s004.xlsx]

## Sheet: ttest_nor_tum_cluster1
	Mean of patients in cluster	Number of patients in cluster	Mean of other patients	Number of other patients	Adjusted 2-sided p-value	Regulation Class
ABCB1|5243	6.67381	296	8.46702	111	1.84602e-39	down-regulated
ACTL6A|86	10.3793	296	9.54823	111	4.50699e-49	up-regulated
ACVRL1|94	9.10538	296	9.76745	111	5.06952e-13	down-regulated
ADAP2|55803	8.44365	296	7.85295	111	2.10195e-10	up-regulated
AES|166	12.6732	296	12.5231	111	0.0126235	up-regulated
AGAP2|116986	7.53642	296	6.25811	111	2.72434e-36	up-regulated
ANK2|287	8.02052	296	10.0356	111	5.77861e-34	down-regulated
AP1M1|8907	10.1267	296	9.91726	111	0.000393358	up-regulated
ARHGAP15|55843	7.3264	296	6.27372	111	4.37076e-31	up-regulated
ARHGAP9|64333	8.24476	296	6.66032	111	2.05933e-40	up-regulated
ARHGEF1|9138	10.8214	296	10.0457	111	1.9742e-25	up-regulated
ASB2|51676	5.81393	296	5.14939	111	3.22835e-06	up-regulated
AURKA|6790	8.92872	296	5.77963	111	3.88673e-103	up-regulated
AURKB|9212	7.78614	296	3.77207	111	2.9098e-58	up-regulated
B2M|567	16.0015	296	15.1776	111	1.76749e-26	up-regulated
BACH1|571	9.70612	296	9.93439	111	0.000709499	down-regulated
BAD|572	9.45859	296	9.07109	111	4.28415e-08	up-regulated
BAG1|573	10.3767	296	10.3815	111	1	not DE
BAIAP2L1|55971	9.55647	296	8.65278	111	6.15849e-18	up-regulated
BAK1|578	9.11153	296	7.92003	111	1.36824e-58	up-regulated
BAX|581	9.4199	296	8.15621	111	1.1982e-44	up-regulated
BGN|633	13.7396	296	11.3249	111	1.18963e-55	up-regulated
BID|637	9.04715	296	8.54408	111	3.2928e-21	up-regulated
BIRC3|330	9.61115	296	8.60251	111	1.47474e-19	up-regulated
BLM|641	7.66673	296	5.46944	111	3.40979e-58	up-regulated
BMP1|649	9.51163	296	8.95188	111	3.10484e-10	up-regulated
BMX|660	3.6704	296	6.99839	111	2.27728e-69	down-regulated
BRF1|2972	9.32217	296	8.96427	111	9.79985e-07	up-regulated
BTK|695	8.22978	296	6.94158	111	2.35379e-29	up-regulated
CALR|811	14.3312	296	13.2512	111	2.75581e-60	up-regulated
CAMK2A|815	2.76642	296	1.77829	111	1.7435e-08	up-regulated
CASP10|843	8.25278	296	8.49918	111	0.00958814	down-regulated
CAV1|857	10.506	296	13.637	111	2.8211e-63	down-regulated
CCDC8|83987	7.73778	296	9.7177	111	1.7917e-28	down-regulated
CCL22|6367	7.58462	296	6.25677	111	1.68013e-16	up-regulated
CCNA2|890	8.92069	296	5.89954	111	3.82213e-70	up-regulated
CCR4|1233	6.20724	296	3.07136	111	3.35756e-48	up-regulated
CCR5|1234	8.9691	296	6.85802	111	8.77469e-46	up-regulated
CD1D|912	5.84894	296	5.17567	111	1.17177e-13	up-regulated
CD247|919	7.80924	296	6.11094	111	3.44089e-42	up-regulated
CD24|100133941	14.132	296	12.7453	111	7.89123e-09	up-regulated
CD274|29126	5.5505	296	4.61702	111	4.3738e-16	up-regulated
CD28|940	7.14839	296	5.93306	111	1.90769e-18	up-regulated
CD2|914	9.52761	296	7.17849	111	1.79955e-51	up-regulated
CD38|952	6.95109	296	4.84509	111	1.06397e-37	up-regulated
CD3D|915	8.06648	296	5.65543	111	4.10386e-50	up-regulated
CD3E|916	9.56357	296	7.41021	111	2.73575e-47	up-regulated
CD3G|917	6.44308	296	4.45664	111	9.28552e-34	up-regulated
CD40LG|959	5.86262	296	4.65313	111	3.78056e-19	up-regulated
CD40|958	8.76081	296	8.50226	111	0.000182073	up-regulated
CD4|920	11.1417	296	10.0532	111	1.76298e-28	up-regulated
CD5|921	8.39288	296	5.66369	111	1.26325e-57	up-regulated
CD79A|973	8.7589	296	6.16116	111	1.57595e-27	up-regulated
CD79B|974	7.6239	296	6.6435	111	2.88401e-17	up-regulated
CD7|924	7.63376	296	5.29583	111	1.61865e-46	up-regulated
CD80|941	5.53426	296	2.33605	111	8.21371e-62	up-regulated
CD86|942	8.69631	296	7.09028	111	5.86661e-39	up-regulated
CD8A|925	9.05459	296	7.19925	111	4.41964e-32	up-regulated
CDC14B|8555	7.75172	296	9.62152	111	2.11149e-72	down-regulated
CDK1|983	9.76995	296	6.49178	111	1.56208e-82	up-regulated
CDK5|1020	8.37746	296	7.16242	111	1.83296e-55	up-regulated
CDK9|1025	10.1259	296	9.98849	111	0.000556439	up-regulated
CDKN2A|1029	7.56752	296	5.34684	111	7.06139e-35	up-regulated
CHCHD3|54927	9.84186	296	9.52667	111	3.14097e-08	up-regulated
CHEK1|1111	7.86994	296	6.4893	111	9.46613e-58	up-regulated
CHEK2|11200	7.97866	296	6.95179	111	2.22139e-27	up-regulated
CNTN1|1272	5.84556	296	8.12754	111	1.06184e-32	down-regulated
COX5B|1329	10.6185	296	10.1423	111	2.49294e-10	up-regulated
COX6A1|1337	11.0887	296	10.4473	111	1.80108e-21	up-regulated
COX6B1|1340	11.5555	296	11.0371	111	3.36577e-16	up-regulated
CRYAB|1410	9.21638	296	12.7638	111	8.69353e-66	down-regulated
CSF2RA|1438	7.89943	296	7.46566	111	0.000101053	up-regulated
CSF2RB|1439	9.20173	296	8.24247	111	3.7996e-18	up-regulated
CSNK2A2|1459	8.80946	296	9.37208	111	6.32884e-32	down-regulated
CTBP1|1487	11.1907	296	10.8558	111	2.65779e-13	up-regulated
CTLA4|1493	6.5696	296	3.6529	111	9.9082e-50	up-regulated
CTSC|1075	11.5454	296	10.8114	111	2.87796e-14	up-regulated
CXCR4|7852	11.3225	296	9.58475	111	8.87528e-38	up-regulated
DAPK1|1612	9.37742	296	8.7866	111	5.86415e-10	up-regulated
DBNL|28988	11.0683	296	10.6315	111	5.42936e-15	up-regulated
DCN|1634	13.3666	296	15.3701	111	2.05462e-42	down-regulated
DEAF1|10522	9.15182	296	9.08714	111	1	not DE
DGKZ|8525	9.92356	296	9.23975	111	1.43567e-18	up-regulated
DOCK4|9732	8.61294	296	9.33607	111	1.39913e-19	down-regulated
DPP4|1803	7.59833	296	9.02699	111	3.58e-24	down-regulated
E4F1|1877	8.96079	296	8.12813	111	1.75619e-19	up-regulated
ECSIT|51295	9.04538	296	9.24601	111	0.00371648	down-regulated
EFEMP2|30008	9.77831	296	10.363	111	4.27838e-13	down-regulated
EGFR|1956	7.98916	296	10.6824	111	1.61788e-63	down-regulated
EGR1|1958	11.5572	296	14.5147	111	1.14581e-51	down-regulated
EIF2C2|27161	8.17731	296	7.55669	111	3.0462e-12	up-regulated
EPHA3|2042	5.71689	296	6.67591	111	8.87307e-09	down-regulated
ETS1|2113	11.5767	296	11.7953	111	0.00514066	down-regulated
ETS2|2114	10.1399	296	11.2748	111	7.83509e-45	down-regulated
FAF1|11124	9.88426	296	9.84986	111	1	not DE
FASLG|356	5.54413	296	3.40165	111	5.24792e-37	up-regulated
FAS|355	8.53378	296	8.72892	111	0.00999364	down-regulated
FCGR3A|2214	11.1761	296	9.43182	111	1.22982e-34	up-regulated
FCN1|2219	6.29037	296	5.39504	111	5.0059e-07	up-regulated
FCRL3|115352	5.7672	296	2.27959	111	1.44672e-51	up-regulated
FGR|2268	8.12053	296	7.63303	111	6.78454e-06	up-regulated
FMOD|2331	10.8196	296	12.5197	111	8.46227e-41	down-regulated
FN1|2335	16.1397	296	13.3838	111	1.57322e-48	up-regulated
FOXP3|50943	7.4894	296	3.70695	111	6.19218e-66	up-regulated
FYB|2533	9.92031	296	8.40798	111	1.63022e-39	up-regulated
FYN|2534	9.63718	296	9.96232	111	0.000159063	down-regulated
GAPDH|2597	15.5883	296	14.5869	111	4.19085e-31	up-regulated
GET4|51608	9.57365	296	8.96726	111	5.25644e-21	up-regulated
GLG1|2734	11.9782	296	12.4301	111	4.42422e-33	down-regulated
GNB2|2783	12.1001	296	11.4334	111	2.39635e-27	up-regulated
GP1BA|2811	4.94259	296	3.5471	111	2.36879e-20	up-regulated
GPS2|2874	9.60918	296	9.53642	111	0.245137	not DE
GPSM2|29899	9.15677	296	8.0386	111	4.4805e-37	up-regulated
GRAP2|9402	6.56625	296	5.51451	111	7.38493e-25	up-regulated
GRAP|10750	7.37085	296	6.97086	111	1.42869e-05	up-regulated
GZMA|3001	8.08951	296	5.85319	111	1.96977e-53	up-regulated
GZMB|3002	7.2077	296	4.36568	111	8.94734e-46	up-regulated
H2AFX|3014	9.677	296	7.75514	111	3.0819e-67	up-regulated
HABP4|22927	7.99355	296	8.89109	111	2.43252e-26	down-regulated
HCK|3055	9.10437	296	7.80437	111	6.94117e-28	up-regulated
HDAC2|3066	11.2309	296	10.7801	111	1.72981e-18	up-regulated
HDC|3067	4.36182	296	5.26721	111	9.75873e-07	down-regulated
HECW1|23072	2.19337	296	3.20757	111	2.42753e-10	down-regulated
HGF|3082	5.55673	296	6.71675	111	8.82462e-20	down-regulated
HIST2H2AC|8338	3.02289	296	1.32805	111	1.03991e-38	up-regulated
HLA-A|3105	14.7077	296	13.362	111	1.18548e-52	up-regulated
HLA-B|3106	15.3938	296	14.0735	111	4.61006e-52	up-regulated
HLA-DRB1|3123	12.9248	296	11.414	111	8.46457e-31	up-regulated
HLA-E|3133	13.4165	296	13.2909	111	0.139001	not DE
HMGA1|3159	11.1545	296	9.44851	111	1.23544e-46	up-regulated
HMGB2|3148	11.3717	296	10.3355	111	7.12392e-52	up-regulated
HOXD8|3234	7.07526	296	7.99225	111	5.918e-18	down-regulated
HRAS|3265	8.98857	296	8.32272	111	2.1214e-12	up-regulated
HSPB1|3315	12.5423	296	11.5812	111	1.03532e-15	up-regulated
HSPB2|3316	5.705	296	8.40231	111	4.01054e-67	down-regulated
HSPB6|126393	7.61394	296	12.0119	111	7.31689e-54	down-regulated
HTR2A|3356	1.62601	296	4.54594	111	3.70273e-38	down-regulated
ICAM1|3383	10.8975	296	9.86795	111	2.80389e-26	up-regulated
ICAM5|7087	2.47429	296	3.77641	111	4.01554e-10	down-regulated
IFI16|3428	11.4233	296	11.411	111	1	not DE
IFNAR2|3455	9.01043	296	8.92698	111	0.259659	not DE
IFNG|3458	3.72714	296	0.83751	111	8.54367e-65	up-regulated
IKBKG|8517	8.71521	296	8.19826	111	1.72318e-16	up-regulated
IKZF3|22806	5.91126	296	4.06648	111	1.83964e-22	up-regulated
IL10RA|3587	9.93651	296	8.86228	111	3.45717e-20	up-regulated
IL10|3586	4.35237	296	3.31773	111	3.95319e-08	up-regulated
IL12RB2|3595	5.85599	296	4.38441	111	9.07219e-14	up-regulated
IL1R1|3554	10.6141	296	11.5504	111	6.20456e-25	down-regulated
IL1RAP|3556	7.46593	296	8.09752	111	4.81271e-13	down-regulated
IL1RL1|9173	3.07896	296	3.54933	111	0.0313046	down-regulated
IL21R|50615	7.78244	296	3.55666	111	1.91949e-77	up-regulated
IL27RA|9466	8.97006	296	8.81231	111	0.214436	not DE
IL2RA|3559	6.58868	296	4.17853	111	8.64087e-32	up-regulated
IL2RB|3560	9.65175	296	7.68883	111	2.63707e-56	up-regulated
IL2RG|3561	10.3651	296	8.06941	111	2.09692e-62	up-regulated
IL9R|3581	3.49818	296	0.710612	111	1.04669e-76	up-regulated
INA|9118	1.96433	296	0.6535	111	5.95575e-12	up-regulated
IRAK1|3654	11.5191	296	10.5944	111	6.9902e-34	up-regulated
IRF1|3659	11.0162	296	9.61863	111	1.66799e-54	up-regulated
IRF7|3665	9.67731	296	7.59484	111	1.76707e-61	up-regulated
IRF8|3394	9.33432	296	8.24357	111	1.53552e-24	up-regulated
IRF9|10379	10.891	296	9.60109	111	2.74467e-51	up-regulated
ITGAL|3683	10.0501	296	8.07675	111	2.61771e-53	up-regulated
ITGB2|3689	11.5598	296	9.84941	111	3.16431e-34	up-regulated
ITGB7|3695	8.4273	296	6.46648	111	3.95333e-49	up-regulated
ITK|3702	7.99891	296	5.94503	111	2.82307e-48	up-regulated
IVNS1ABP|10625	11.3174	296	11.2485	111	0.631601	not DE
JAK3|3718	9.10395	296	7.38543	111	5.12086e-45	up-regulated
KALRN|8997	7.81647	296	9.21299	111	1.87805e-49	down-regulated
KCNA3|3738	5.8054	296	4.81275	111	2.26573e-14	up-regulated
KCNAB2|8514	8.66536	296	7.4516	111	2.03237e-28	up-regulated
KCNH8|131096	2.96747	296	5.42212	111	5.66105e-23	down-regulated
KDM1A|23028	10.9565	296	10.5718	111	7.14454e-18	up-regulated
KDM4D|55693	4.89723	296	5.33965	111	2.79785e-13	down-regulated
KEAP1|9817	10.5623	296	10.2341	111	4.0008e-08	up-regulated
KIR3DL2|3812	2.09067	296	0.566888	111	2.79277e-30	up-regulated
KIT|3815	8.86383	296	12.0435	111	7.869e-41	down-regulated
KLRC1|3821	3.70085	296	3.34632	111	0.10943	not DE
KLRC2|3822	2.90109	296	1.88837	111	2.42753e-10	up-regulated
KLRC3|3823	2.86549	296	1.40462	111	1.29105e-21	up-regulated
KLRD1|3824	5.86382	296	5.07422	111	6.22243e-12	up-regulated
KPNA2|3838	11.5853	296	9.5713	111	1.4614e-85	up-regulated
LATS2|26524	8.88271	296	9.78413	111	6.97161e-30	down-regulated
LAT|27040	7.96174	296	6.17249	111	1.1574e-45	up-regulated
LCK|3932	8.75352	296	6.4644	111	1.81123e-52	up-regulated
LCP2|3937	9.53551	296	8.17647	111	6.03583e-45	up-regulated
LGALS1|3956	12.3989	296	12.5958	111	0.249013	not DE
LGALS2|3957	5.65221	296	3.75576	111	1.2395e-21	up-regulated
LILRB1|10859	7.89181	296	6.1043	111	1.44309e-40	up-regulated
LILRB2|10288	7.8159	296	6.2718	111	5.2711e-23	up-regulated
LMNA|4000	12.9548	296	13.1106	111	0.17411	not DE
LRRK2|120892	7.9153	296	8.66304	111	5.35441e-11	down-regulated
LSAMP|4045	4.55724	296	4.67065	111	1	not DE
LTA|4049	5.45676	296	2.1336	111	2.33671e-67	up-regulated
LTBP1|4052	10.4439	296	10.4143	111	1	not DE
LTB|4050	8.28952	296	4.66157	111	6.80277e-47	up-regulated
LY96|23643	7.28269	296	6.85789	111	5.08565e-05	up-regulated
LYN|4067	9.87518	296	9.54307	111	5.02892e-06	up-regulated
MAD1L1|8379	8.70147	296	8.17873	111	4.53718e-12	up-regulated
MAP1A|4130	8.78858	296	9.71189	111	3.79064e-18	down-regulated
MAP2|4133	7.50442	296	8.88466	111	3.40889e-30	down-regulated
MAP7D1|55700	10.986	296	11.158	111	0.125795	not DE
MARCH1|55016	6.94466	296	5.72419	111	1.97642e-24	up-regulated
MDH1|4190	11.3808	296	11.6979	111	0.000219367	down-regulated
MED16|10025	9.91739	296	9.61505	111	3.40357e-05	up-regulated
MEOX2|4223	6.13556	296	8.98304	111	3.8773e-66	down-regulated
MIA|8190	5.31946	296	7.49523	111	3.34921e-11	down-regulated
MIF|4282	11.9905	296	10.2361	111	4.0806e-34	up-regulated
MMP2|4313	13.0492	296	13.1416	111	1	not DE
MMP7|4316	9.87363	296	9.94775	111	1	not DE
MS4A1|931	7.98404	296	4.82584	111	2.67473e-38	up-regulated
MS4A2|2206	5.12704	296	5.79083	111	0.00145541	down-regulated
MSH2|4436	9.96075	296	9.50142	111	1.74064e-15	up-regulated
MSH6|2956	10.8123	296	10.3576	111	1.16515e-18	up-regulated
MSN|4478	13.1133	296	13.2073	111	0.407427	not DE
MUC16|94025	6.36577	296	7.40441	111	0.00220579	down-regulated
MYC|4609	10.7255	296	11.891	111	2.97983e-23	down-regulated
MYST1|84148	9.28475	296	9.20757	111	0.302222	not DE
NCAN|1463	0.892193	296	0.478277	111	0.035923	up-regulated
NCF1|653361	7.73882	296	5.80294	111	1.28048e-37	up-regulated
NCK1|4690	9.38776	296	9.53327	111	0.00557364	down-regulated
NCK2|8440	10.0434	296	10.0727	111	1	not DE
NDN|4692	8.01332	296	9.83018	111	2.10807e-52	down-regulated
NDUFA11|126328	10.4938	296	9.98162	111	3.40652e-14	up-regulated
NDUFA13|51079	11.1548	296	10.4252	111	3.69625e-19	up-regulated
NDUFA2|4695	9.77195	296	9.33433	111	7.66e-12	up-regulated
NDUFA8|4702	9.7447	296	9.31068	111	5.74571e-16	up-regulated
NDUFA9|4704	10.5117	296	10.0411	111	1.52615e-19	up-regulated
NDUFB10|4716	10.4251	296	9.87922	111	5.60916e-15	up-regulated
NDUFB11|54539	10.5625	296	9.83865	111	1.08811e-27	up-regulated
NDUFB6|4712	9.37132	296	9.04822	111	7.82292e-12	up-regulated
NDUFB7|4713	10.0139	296	9.58482	111	1.7959e-06	up-regulated
NDUFB8|4714	10.1503	296	9.98357	111	0.00907071	up-regulated
NDUFS3|4722	10.3655	296	9.97419	111	3.10899e-15	up-regulated
NDUFS5|4725	11.1174	296	10.7746	111	1.54986e-08	up-regulated
NDUFS7|374291	9.27616	296	8.84422	111	4.09094e-06	up-regulated
NDUFS8|4728	10.1599	296	9.40702	111	1.02355e-19	up-regulated
NOTCH1|4851	10.252	296	10.5673	111	1.98752e-05	down-regulated
NOTCH4|4855	8.67996	296	10.2008	111	3.2368e-46	down-regulated
NQO2|4835	8.94629	296	9.15582	111	0.0196518	down-regulated
NTM|50863	7.64312	296	7.59993	111	1	not DE
OTUB1|55611	10.866	296	10.2269	111	2.68558e-36	up-regulated
PAG1|55824	8.72178	296	7.65654	111	5.87783e-37	up-regulated
PAK3|5063	2.67165	296	5.65364	111	1.37486e-43	down-regulated
PARK7|11315	11.8978	296	11.6588	111	5.80273e-07	up-regulated
PDCD1LG2|80380	7.23504	296	6.99198	111	0.0162427	up-regulated
PDCD1|5133	6.33207	296	2.86968	111	1.79961e-60	up-regulated
PDCD5|9141	9.72814	296	9.0814	111	3.55423e-32	up-regulated
PDLIM7|9260	9.90282	296	9.73299	111	0.19222	not DE
PDZD2|23037	8.53117	296	11.0218	111	1.53555e-43	down-regulated
PELI1|57162	9.42705	296	10.3972	111	3.52059e-33	down-regulated
PHF1|5252	9.86761	296	10.2271	111	2.34462e-10	down-regulated
PIK3CD|5293	9.26685	296	8.62397	111	1.03196e-16	up-regulated
PIK3CG|5294	7.31735	296	6.57688	111	4.11625e-10	up-regulated
PIN1|5300	9.15393	296	8.57378	111	3.82801e-10	up-regulated
PLAGL1|5325	8.01521	296	9.61941	111	1.30474e-61	down-regulated
PLAUR|5329	9.639	296	7.6481	111	6.13604e-50	up-regulated
PLAU|5328	10.6906	296	9.57811	111	4.07865e-33	up-regulated
PLCB2|5330	8.72308	296	7.81358	111	1.52496e-21	up-regulated
PLD1|5337	8.28043	296	9.4751	111	2.49038e-51	down-regulated
PLK1|5347	9.15235	296	5.28519	111	1.91949e-77	up-regulated
PLK3|1263	8.39663	296	8.81918	111	0.000113336	down-regulated
PML|5371	10.9674	296	10.8126	111	0.00450895	up-regulated
POU5F1|5460	1.88959	296	2.06711	111	0.695322	not DE
PPARA|5465	8.37027	296	9.68584	111	3.82206e-41	down-regulated
PPARGC1A|10891	4.65844	296	6.90605	111	1.55316e-39	down-regulated
PPP4C|5531	11.0957	296	9.88267	111	3.59901e-65	up-regulated
PRF1|5551	7.95631	296	6.91	111	5.51305e-24	up-regulated
PRKCB|5579	8.48152	296	7.04286	111	5.00302e-32	up-regulated
PRKCSH|5589	12.3273	296	11.8568	111	8.20278e-14	up-regulated
PRKCZ|5590	8.7148	296	7.50785	111	5.96852e-10	up-regulated
PRKD1|5587	6.5773	296	8.32212	111	1.96713e-73	down-regulated
PRMT1|3276	11.0637	296	10.4658	111	1.12866e-19	up-regulated
PSMA7|5688	11.6559	296	10.8238	111	4.41558e-34	up-regulated
PSMB10|5699	10.1813	296	8.99644	111	2.74402e-39	up-regulated
PSMB3|5691	11.0579	296	10.1178	111	1.51638e-42	up-regulated
PSMB4|5692	12.3046	296	11.4524	111	6.58923e-56	up-regulated
PSMB6|5694	10.5447	296	10.2213	111	6.94903e-09	up-regulated
PSMB8|5696	11.1597	296	9.96677	111	4.27504e-47	up-regulated
PSMB9|5698	10.0026	296	8.35296	111	1.04614e-61	up-regulated
PSMC3|5702	11.1328	296	10.6114	111	1.20764e-16	up-regulated
PSMD4|5710	11.7156	296	10.9878	111	1.08946e-36	up-regulated
PSME2|5721	11.5808	296	10.0653	111	9.85937e-80	up-regulated
PTAFR|5724	7.35051	296	6.74685	111	3.26558e-08	up-regulated
PTGS2|5743	5.62822	296	8.13183	111	1.16924e-29	down-regulated
PTPN22|26191	7.37727	296	5.89522	111	5.5156e-29	up-regulated
PTPN6|5777	10.3621	296	9.00928	111	1.28924e-38	up-regulated
PTPRCAP|5790	8.76097	296	6.22366	111	5.47058e-53	up-regulated
PTPRC|5788	11.0567	296	9.46371	111	1.29003e-39	up-regulated
PTPRZ1|5803	3.62878	296	7.6978	111	4.00649e-41	down-regulated
PTTG1|9232	8.79317	296	5.32418	111	5.91972e-75	up-regulated
PXDN|7837	11.5803	296	11.5128	111	1	not DE
RABAC1|10567	10.4739	296	9.70838	111	1.75793e-21	up-regulated
RAC2|5880	10.389	296	8.68582	111	2.71542e-51	up-regulated
RAD23A|5886	11.3204	296	11.0309	111	3.98253e-07	up-regulated
RAD51|5888	7.55992	296	4.68116	111	2.59383e-73	up-regulated
RASGRF1|5923	5.71798	296	4.07681	111	1.02042e-17	up-regulated
RASGRF2|5924	6.86777	296	8.04816	111	2.2321e-15	down-regulated
RASIP1|54922	7.74447	296	9.14079	111	6.82895e-51	down-regulated
RASSF1|11186	9.3017	296	9.33935	111	1	not DE
RASSF2|9770	9.81435	296	9.17436	111	3.54288e-12	up-regulated
RASSF5|83593	9.70928	296	8.85783	111	4.13284e-25	up-regulated
RBCK1|10616	10.7143	296	10.2702	111	7.07983e-18	up-regulated
RBX1|9978	9.98969	296	9.34412	111	6.03341e-30	up-regulated
REXO2|25996	9.46587	296	9.52173	111	0.689646	not DE
RFWD3|55159	9.78662	296	9.29371	111	1.02309e-14	up-regulated
RGL1|23179	9.20691	296	10.4028	111	4.00982e-42	down-regulated
RGL4|266747	4.137	296	3.02029	111	1.14179e-19	up-regulated
RHEB|6009	10.2645	296	9.95598	111	3.10177e-12	up-regulated
RIN1|9610	6.91393	296	6.92575	111	1	not DE
RING1|6015	9.57068	296	9.48648	111	0.335271	not DE
RIPK2|8767	9.48674	296	8.48193	111	1.09549e-50	up-regulated
RPL11|6135	13.7958	296	14.2956	111	8.68299e-15	down-regulated
RPL26|6154	13.0758	296	13.7727	111	3.6439e-22	down-regulated
RPS10|6204	12.5732	296	12.4782	111	0.454345	not DE
RPS7|6201	12.467	296	12.6533	111	0.00825071	down-regulated
RRM2|6241	10.0515	296	6.12898	111	1.77272e-56	up-regulated
S100A4|6275	10.6853	296	11.2535	111	4.94121e-05	down-regulated
S100A9|6280	9.25757	296	8.08666	111	2.91095e-07	up-regulated
S100B|6285	6.71595	296	10.0387	111	2.11734e-60	down-regulated
SAMSN1|64092	8.27274	296	6.53401	111	3.10251e-42	up-regulated
SAP30|8819	7.8824	296	6.89651	111	6.14613e-45	up-regulated
SELL|6402	9.412	296	6.83379	111	1.68115e-55	up-regulated
SELPLG|6404	9.88193	296	8.66519	111	1.40569e-33	up-regulated
SELP|6403	7.35473	296	8.86505	111	2.88022e-25	down-regulated
SENP3|26168	9.72252	296	9.7806	111	0.276435	not DE
SERBP1|26135	12.6509	296	12.6423	111	1	not DE
SERPINB9|5272	8.90118	296	8.43692	111	9.04984e-10	up-regulated
SERPING1|710	12.8958	296	13.6426	111	1.74936e-16	down-regulated
SERPINH1|871	12.3805	296	11.4644	111	1.54017e-26	up-regulated
SH2B1|25970	9.70362	296	9.85869	111	0.0418609	down-regulated
SH2B2|10603	5.52675	296	3.98156	111	1.50196e-24	up-regulated
SH3GL3|6457	0.968638	296	1.09368	111	1	not DE
SH3KBP1|30011	10.0455	296	10.2241	111	0.170425	not DE
SH3PXD2A|9644	10.924	296	11.0653	111	0.0657634	not DE
SH3PXD2B|285590	10.732	296	10.8715	111	0.165136	not DE
SHARPIN|81858	10.1967	296	9.33238	111	1.37797e-38	up-regulated
SIGIRR|59307	9.34596	296	8.45586	111	1.30761e-22	up-regulated
SIRPA|140885	10.5522	296	11.4049	111	2.45321e-38	down-regulated
SIT1|27240	6.85241	296	4.56231	111	2.79634e-52	up-regulated
SIVA1|10572	9.67455	296	9.21729	111	2.46197e-11	up-regulated
SKAP2|8935	9.31861	296	10.3972	111	4.73174e-54	down-regulated
SKP2|6502	7.50101	296	7.16679	111	0.000148907	up-regulated
SLA2|84174	7.01591	296	4.75299	111	4.41771e-54	up-regulated
SLAMF1|6504	6.61826	296	4.54745	111	7.69502e-37	up-regulated
SLA|6503	9.41961	296	7.89511	111	1.06975e-33	up-regulated
SLC1A3|6507	8.72666	296	9.26985	111	0.000241022	down-regulated
SLC25A11|8402	9.86643	296	9.73895	111	0.0311659	up-regulated
SLC25A13|10165	9.11432	296	8.83965	111	7.39789e-07	up-regulated
SLC25A1|6576	10.1474	296	10.2017	111	1	not DE
SLC38A4|55089	3.23562	296	4.32636	111	4.37647e-09	down-regulated
SLC6A2|6530	1.7178	296	4.50282	111	4.82127e-54	down-regulated
SMYD2|56950	9.59319	296	9.35351	111	2.82066e-06	up-regulated
SNAI1|6615	7.03106	296	6.73693	111	0.0302475	up-regulated
SNCAIP|9627	5.96152	296	7.41734	111	7.90155e-39	down-regulated
SNCA|6622	5.38055	296	7.23643	111	6.40654e-56	down-regulated
SNRPB|6628	11.6327	296	10.4281	111	4.0199e-55	up-regulated
SOCS1|8651	6.78495	296	5.29041	111	7.05577e-34	up-regulated
SOD2|6648	12.4063	296	12.7122	111	0.000132164	down-regulated
SORBS3|10174	10.6323	296	11.2371	111	2.3832e-23	down-regulated
SPI1|6688	9.41723	296	7.92246	111	3.81636e-31	up-regulated
SPNS1|83985	9.86169	296	9.14093	111	2.30844e-34	up-regulated
SPN|6693	8.77334	296	7.36735	111	8.87528e-38	up-regulated
SPRY2|10253	7.75748	296	10.4102	111	4.18813e-138	down-regulated
SPSB1|80176	9.605	296	9.58543	111	1	not DE
SPSB2|84727	7.15056	296	6.32716	111	3.84878e-16	up-regulated
SPSB4|92369	3.25969	296	3.22148	111	1	not DE
SRGN|5552	10.95	296	10.4776	111	6.01193e-07	up-regulated
STAP2|55620	9.23104	296	8.08787	111	3.47648e-11	up-regulated
STAT1|6772	13.4354	296	11.7326	111	4.44526e-70	up-regulated
STK11|6794	9.85942	296	9.48459	111	3.33467e-08	up-regulated
STUB1|10273	10.5766	296	10.0672	111	4.9964e-11	up-regulated
SYK|6850	9.93388	296	9.14518	111	1.28676e-21	up-regulated
TADA3|10474	10.8157	296	10.5108	111	2.28219e-11	up-regulated
TAF10|6881	9.63516	296	9.1289	111	6.55279e-20	up-regulated
TAF1C|9013	9.2071	296	9.31302	111	0.207876	not DE
TAF5|6877	7.01041	296	6.80747	111	0.000172842	up-regulated
TAP1|6890	12.301	296	10.2077	111	9.46216e-91	up-regulated
TAP2|6891	11.172	296	10.0435	111	6.76025e-50	up-regulated
TARP|445347	5.00505	296	3.98343	111	3.7069e-08	up-regulated
TAT|6898	4.09038	296	9.22687	111	1.08207e-24	down-regulated
TFAP2C|7022	10.0101	296	10.1595	111	1	not DE
TFDP1|7027	10.9096	296	10.3623	111	3.14454e-24	up-regulated
TGFB1|7040	10.2278	296	9.13804	111	2.57464e-34	up-regulated
TGFB2|7042	8.37991	296	8.99454	111	6.57603e-06	down-regulated
TGFBR1|7046	10.6171	296	10.7794	111	0.0194651	down-regulated
TGFBR2|7048	11.2214	296	13.1467	111	1.14094e-56	down-regulated
TGM1|7051	4.20839	296	4.78118	111	0.000179989	down-regulated
THY1|7070	11.7505	296	10.6684	111	2.22425e-18	up-regulated
TINAGL1|64129	9.3111	296	11.0737	111	3.29661e-66	down-regulated
TLE1|7088	9.51174	296	10.1709	111	1.05196e-19	down-regulated
TLR1|7096	8.07495	296	8.02712	111	1	not DE
TLR2|7097	8.89852	296	8.72662	111	0.144697	not DE
TLR3|7098	7.2023	296	8.37951	111	1.65973e-30	down-regulated
TLR4|7099	9.02132	296	9.99697	111	5.26721e-21	down-regulated
TLR9|54106	5.61238	296	4.51411	111	1.65973e-30	up-regulated
TNFAIP3|7128	10.264	296	9.71593	111	1.0782e-11	up-regulated
TNFRSF10D|8793	5.72046	296	7.8099	111	1.68547e-67	down-regulated
TNFRSF13B|23495	4.01742	296	2.06341	111	4.01178e-20	up-regulated
TNFRSF1B|7133	10.4255	296	10.2625	111	0.140147	not DE
TNFRSF4|7293	6.54569	296	4.31205	111	3.23313e-45	up-regulated
TNFRSF6B|8771	6.16108	296	4.65742	111	5.38509e-29	up-regulated
TNFRSF9|3604	5.34014	296	1.10424	111	3.34104e-81	up-regulated
TNFSF14|8740	3.50093	296	2.46025	111	6.06512e-13	up-regulated
TOMM40|10452	10.2001	296	8.96751	111	1.48835e-47	up-regulated
TOP2A|7153	11.276	296	7.45518	111	2.5804e-53	up-regulated
TP53BP2|7159	10.3703	296	9.91947	111	5.77415e-13	up-regulated
TP63|8626	7.04938	296	10.1772	111	4.04618e-27	down-regulated
TRADD|8717	8.48051	296	8.04937	111	4.41256e-09	up-regulated
TRAF1|7185	9.01405	296	7.68579	111	5.82479e-49	up-regulated
TRAF2|7186	9.21214	296	7.84497	111	2.12923e-36	up-regulated
TRAT1|50852	6.06617	296	3.35398	111	8.80184e-47	up-regulated
TRIM28|10155	12.4688	296	11.8418	111	5.22359e-22	up-regulated
TRIM69|140691	4.96951	296	4.00536	111	1.79314e-25	up-regulated
TRPC1|7220	6.23336	296	7.74967	111	1.84364e-60	down-regulated
TSHR|7253	3.20246	296	3.6738	111	0.0082356	down-regulated
TTK|7272	8.13541	296	4.86267	111	8.63188e-54	up-regulated
TUBA4A|7277	9.68103	296	9.2401	111	2.04535e-05	up-regulated
TUBB3|10381	9.31579	296	6.55406	111	2.10807e-52	up-regulated
TUBB4|10382	5.94805	296	5.70356	111	0.0169368	up-regulated
TUBB6|84617	10.4261	296	11.3287	111	4.90944e-19	down-regulated
TUBB|203068	14.46	296	13.5885	111	1.11551e-55	up-regulated
TWIST1|7291	7.04338	296	8.14739	111	2.01232e-14	down-regulated
TYROBP|7305	10.2373	296	8.99498	111	6.74992e-23	up-regulated
UBD|10537	10.6117	296	7.69555	111	1.06397e-37	up-regulated
UBE2M|9040	9.99516	296	9.27432	111	1.17429e-35	up-regulated
UCHL1|7345	7.57236	296	7.37393	111	0.947745	not DE
UQCR10|29796	10.3552	296	9.83843	111	4.04761e-15	up-regulated
UQCRC1|7384	11.3832	296	11.0853	111	2.36057e-06	up-regulated
UQCRQ|27089	10.7487	296	10.1505	111	1.25877e-15	up-regulated
USMG5|84833	9.51862	296	9.2829	111	0.0017386	up-regulated
USP2|9099	5.61854	296	7.01134	111	1.49993e-20	down-regulated
VAV1|7409	8.49757	296	7.15063	111	3.96337e-31	up-regulated
VCAM1|7412	10.2373	296	9.48108	111	1.71626e-14	up-regulated
VCAN|1462	12.7143	296	11.2513	111	2.47206e-22	up-regulated
VPS28|51160	10.9976	296	10.2917	111	1.79314e-25	up-regulated
VRK1|7443	8.36565	296	7.87027	111	7.87645e-23	up-regulated
WAS|7454	8.46306	296	6.85533	111	7.26805e-44	up-regulated
YBX1|4904	12.7181	296	12.6074	111	0.203076	not DE
YES1|7525	10.5789	296	10.7279	111	0.0335809	down-regulated
YWHAQ|10971	12.813	296	12.7001	111	0.0301802	up-regulated
ZAP70|7535	7.7323	296	5.50832	111	4.39658e-39	up-regulated
ZNF668|79759	8.24162	296	7.08128	111	1.3212e-46	up-regulated

## Sheet: ttest_nor_tum_cluster2
	Mean of patients in cluster	Number of patients in cluster	Mean of other patients	Number of other patients	Adjusted 2-sided p-value	Regulation Class
ABCB1|5243	3.69257	87	8.46702	111	4.11e-48	down-regulated
ACTL6A|86	10.9979	87	9.54823	111	2.43e-46	up-regulated
ACVRL1|94	8.15921	87	9.76745	111	3.48e-31	down-regulated
ADAP2|55803	7.23752	87	7.85295	111	1.39e-06	down-regulated
AES|166	12.5354	87	12.5231	111	1	not DE
AGAP2|116986	5.78328	87	6.25811	111	0.000628119	down-regulated
ANK2|287	6.86305	87	10.0356	111	4.35e-38	down-regulated
AP1M1|8907	10.0315	87	9.91726	111	0.291222	not DE
ARHGAP15|55843	4.89186	87	6.27372	111	4.12e-17	down-regulated
ARHGAP9|64333	5.96194	87	6.66032	111	9.79e-06	down-regulated
ARHGEF1|9138	10.6003	87	10.0457	111	7.47e-08	up-regulated
ASB2|51676	4.10062	87	5.14939	111	8.43e-07	down-regulated
AURKA|6790	9.70381	87	5.77963	111	8.21e-87	up-regulated
AURKB|9212	9.23178	87	3.77207	111	1.41e-74	up-regulated
B2M|567	14.7853	87	15.1776	111	0.00230157	down-regulated
BACH1|571	9.55286	87	9.93439	111	0.000222413	down-regulated
BAD|572	9.31174	87	9.07109	111	0.0805588	not DE
BAG1|573	10.3416	87	10.3815	111	1	not DE
BAIAP2L1|55971	10.4481	87	8.65278	111	9.39e-44	up-regulated
BAK1|578	9.3946	87	7.92003	111	7.08e-43	up-regulated
BAX|581	9.54988	87	8.15621	111	8.1e-29	up-regulated
BGN|633	13.3767	87	11.3249	111	1.91e-23	up-regulated
BID|637	9.59786	87	8.54408	111	1.43e-23	up-regulated
BIRC3|330	7.96436	87	8.60251	111	0.0122841	down-regulated
BLM|641	8.55751	87	5.46944	111	3.05e-54	up-regulated
BMP1|649	9.53163	87	8.95188	111	6.78e-06	up-regulated
BMX|660	1.81808	87	6.99839	111	4.61e-48	down-regulated
BRF1|2972	9.21422	87	8.96427	111	0.0270876	up-regulated
BTK|695	6.27718	87	6.94158	111	1.55e-05	down-regulated
CALR|811	14.8042	87	13.2512	111	1.78e-44	up-regulated
CAMK2A|815	2.46881	87	1.77829	111	0.00662451	up-regulated
CASP10|843	6.53747	87	8.49918	111	7.28e-34	down-regulated
CAV1|857	9.83988	87	13.637	111	9.44e-51	down-regulated
CCDC8|83987	7.22952	87	9.7177	111	1.96e-14	down-regulated
CCL22|6367	5.37357	87	6.25677	111	0.000291398	down-regulated
CCNA2|890	9.94739	87	5.89954	111	7.53e-79	up-regulated
CCR4|1233	2.88266	87	3.07136	111	1	not DE
CCR5|1234	6.51378	87	6.85802	111	0.150301	not DE
CD1D|912	4.17279	87	5.17567	111	2.95e-11	down-regulated
CD247|919	5.14397	87	6.11094	111	3.48e-07	down-regulated
CD24|100133941	14.9379	87	12.7453	111	2.63e-16	up-regulated
CD274|29126	3.61048	87	4.61702	111	6.79e-07	down-regulated
CD28|940	4.76484	87	5.93306	111	4.43e-10	down-regulated
CD2|914	6.44826	87	7.17849	111	0.00157246	down-regulated
CD38|952	4.2467	87	4.84509	111	0.049551	down-regulated
CD3D|915	4.87659	87	5.65543	111	0.00122507	down-regulated
CD3E|916	6.3353	87	7.41021	111	1.64e-06	down-regulated
CD3G|917	2.94334	87	4.45664	111	1e-09	down-regulated
CD40LG|959	2.52933	87	4.65313	111	1.85e-18	down-regulated
CD40|958	7.40625	87	8.50226	111	6.52e-14	down-regulated
CD4|920	9.3039	87	10.0532	111	1.31e-07	down-regulated
CD5|921	5.23584	87	5.66369	111	0.119461	not DE
CD79A|973	5.15751	87	6.16116	111	0.000809556	down-regulated
CD79B|974	5.89491	87	6.6435	111	0.000105201	down-regulated
CD7|924	5.52002	87	5.29583	111	0.949158	not DE
CD80|941	4.21694	87	2.33605	111	1.26e-17	up-regulated
CD86|942	7.23504	87	7.09028	111	0.966051	not DE
CD8A|925	6.34824	87	7.19925	111	1.64e-05	down-regulated
CDC14B|8555	7.67982	87	9.62152	111	3.36e-27	down-regulated
CDK1|983	10.5875	87	6.49178	111	2.95e-80	up-regulated
CDK5|1020	8.48049	87	7.16242	111	2.05e-25	up-regulated
CDK9|1025	9.80406	87	9.98849	111	0.00971428	down-regulated
CDKN2A|1029	9.4078	87	5.34684	111	3.77e-25	up-regulated
CHCHD3|54927	10.2684	87	9.52667	111	1.64e-21	up-regulated
CHEK1|1111	8.92649	87	6.4893	111	1.8e-48	up-regulated
CHEK2|11200	8.7452	87	6.95179	111	4.23e-45	up-regulated
CNTN1|1272	4.66873	87	8.12754	111	1.12e-18	down-regulated
COX5B|1329	10.9102	87	10.1423	111	2.41e-09	up-regulated
COX6A1|1337	11.1345	87	10.4473	111	2.11e-10	up-regulated
COX6B1|1340	11.9458	87	11.0371	111	3.28e-14	up-regulated
CRYAB|1410	11.7236	87	12.7638	111	0.000268271	down-regulated
CSF2RA|1438	6.73909	87	7.46566	111	0.000756801	down-regulated
CSF2RB|1439	7.20886	87	8.24247	111	2.26e-08	down-regulated
CSNK2A2|1459	9.28368	87	9.37208	111	0.485198	not DE
CTBP1|1487	11.1316	87	10.8558	111	0.000259472	up-regulated
CTLA4|1493	4.13513	87	3.6529	111	0.0985438	not DE
CTSC|1075	11.1115	87	10.8114	111	0.123546	not DE
CXCR4|7852	10.9815	87	9.58475	111	3.84e-14	up-regulated
DAPK1|1612	9.79319	87	8.7866	111	2.56e-07	up-regulated
DBNL|28988	10.728	87	10.6315	111	0.780706	not DE
DCN|1634	11.4646	87	15.3701	111	5.84e-31	down-regulated
DEAF1|10522	9.11827	87	9.08714	111	1	not DE
DGKZ|8525	10.1887	87	9.23975	111	3.88e-18	up-regulated
DOCK4|9732	8.19035	87	9.33607	111	1.15e-15	down-regulated
DPP4|1803	6.57193	87	9.02699	111	3.5e-19	down-regulated
E4F1|1877	8.82759	87	8.12813	111	1.65e-09	up-regulated
ECSIT|51295	9.30517	87	9.24601	111	1	not DE
EFEMP2|30008	9.04818	87	10.363	111	1.02e-13	down-regulated
EGFR|1956	9.17756	87	10.6824	111	2.03e-12	down-regulated
EGR1|1958	10.9532	87	14.5147	111	1.6e-47	down-regulated
EIF2C2|27161	8.9687	87	7.55669	111	1.53e-22	up-regulated
EPHA3|2042	4.1217	87	6.67591	111	8.51e-24	down-regulated
ETS1|2113	10.8188	87	11.7953	111	1.18e-11	down-regulated
ETS2|2114	10.1979	87	11.2748	111	3.51e-20	down-regulated
FAF1|11124	10.4895	87	9.84986	111	1.61e-18	up-regulated
FASLG|356	2.49016	87	3.40165	111	0.000212474	down-regulated
FAS|355	7.83134	87	8.72892	111	1.53e-08	down-regulated
FCGR3A|2214	9.92913	87	9.43182	111	0.00361877	up-regulated
FCN1|2219	4.3642	87	5.39504	111	0.000433755	down-regulated
FCRL3|115352	1.95135	87	2.27959	111	0.478123	not DE
FGR|2268	6.57416	87	7.63303	111	1.38e-12	down-regulated
FMOD|2331	9.5822	87	12.5197	111	5.67e-26	down-regulated
FN1|2335	15.4865	87	13.3838	111	1.23e-20	up-regulated
FOXP3|50943	5.52056	87	3.70695	111	1.46e-18	up-regulated
FYB|2533	7.72838	87	8.40798	111	4.44e-05	down-regulated
FYN|2534	9.27415	87	9.96232	111	2.06e-06	down-regulated
GAPDH|2597	16.5802	87	14.5869	111	6.55e-40	up-regulated
GET4|51608	9.81993	87	8.96726	111	4.12e-14	up-regulated
GLG1|2734	12.1691	87	12.4301	111	0.00163623	down-regulated
GNB2|2783	12.1533	87	11.4334	111	5.31e-17	up-regulated
GP1BA|2811	2.41644	87	3.5471	111	1.46e-08	down-regulated
GPS2|2874	9.58422	87	9.53642	111	1	not DE
GPSM2|29899	10.1914	87	8.0386	111	7.38e-45	up-regulated
GRAP2|9402	4.47586	87	5.51451	111	1.34e-09	down-regulated
GRAP|10750	5.95355	87	6.97086	111	7.98e-15	down-regulated
GZMA|3001	5.05025	87	5.85319	111	0.000894288	down-regulated
GZMB|3002	4.89699	87	4.36568	111	0.115887	not DE
H2AFX|3014	10.1482	87	7.75514	111	1.38e-48	up-regulated
HABP4|22927	7.91188	87	8.89109	111	2.95e-15	down-regulated
HCK|3055	7.86969	87	7.80437	111	1	not DE
HDAC2|3066	12.0749	87	10.7801	111	2.77e-24	up-regulated
HDC|3067	1.56865	87	5.26721	111	2.48e-39	down-regulated
HECW1|23072	2.27126	87	3.20757	111	0.000124899	down-regulated
HGF|3082	3.25674	87	6.71675	111	2.44e-40	down-regulated
HIST2H2AC|8338	3.11479	87	1.32805	111	7.13e-19	up-regulated
HLA-A|3105	14.1049	87	13.362	111	1.45e-07	up-regulated
HLA-B|3106	14.548	87	14.0735	111	0.00127752	up-regulated
HLA-DRB1|3123	11.0117	87	11.414	111	0.0941678	not DE
HLA-E|3133	12.3443	87	13.2909	111	8.42e-16	down-regulated
HMGA1|3159	12.1569	87	9.44851	111	2.09e-55	up-regulated
HMGB2|3148	11.8189	87	10.3355	111	3.65e-32	up-regulated
HOXD8|3234	5.55055	87	7.99225	111	1.62e-39	down-regulated
HRAS|3265	9.04936	87	8.32272	111	2.58e-07	up-regulated
HSPB1|3315	11.7965	87	11.5812	111	0.822696	not DE
HSPB2|3316	6.12961	87	8.40231	111	1.01e-16	down-regulated
HSPB6|126393	6.43718	87	12.0119	111	2.13e-53	down-regulated
HTR2A|3356	1.70016	87	4.54594	111	1.15e-18	down-regulated
ICAM1|3383	10.623	87	9.86795	111	0.000205357	up-regulated
ICAM5|7087	3.83236	87	3.77641	111	1	not DE
IFI16|3428	10.7273	87	11.411	111	2.72e-05	down-regulated
IFNAR2|3455	9.17387	87	8.92698	111	0.0289247	up-regulated
IFNG|3458	1.14953	87	0.83751	111	0.330306	not DE
IKBKG|8517	8.38231	87	8.19826	111	0.104662	not DE
IKZF3|22806	3.29772	87	4.06648	111	0.00637196	down-regulated
IL10RA|3587	7.79039	87	8.86228	111	1.44e-11	down-regulated
IL10|3586	2.77946	87	3.31773	111	0.0398667	down-regulated
IL12RB2|3595	7.44612	87	4.38441	111	2.98e-19	up-regulated
IL1R1|3554	9.63012	87	11.5504	111	7.7e-33	down-regulated
IL1RAP|3556	7.66065	87	8.09752	111	0.00736779	down-regulated
IL1RL1|9173	1.02067	87	3.54933	111	2.41e-26	down-regulated
IL21R|50615	5.2523	87	3.55666	111	3.08e-15	up-regulated
IL27RA|9466	9.33211	87	8.81231	111	0.0150714	up-regulated
IL2RA|3559	5.05518	87	4.17853	111	0.00268808	up-regulated
IL2RB|3560	7.06656	87	7.68883	111	0.000467172	down-regulated
IL2RG|3561	7.8582	87	8.06941	111	0.6833	not DE
IL9R|3581	1.01201	87	0.710612	111	0.107326	not DE
INA|9118	3.77085	87	0.6535	111	4.63e-15	up-regulated
IRAK1|3654	12.0123	87	10.5944	111	1.02e-27	up-regulated
IRF1|3659	9.50814	87	9.61863	111	1	not DE
IRF7|3665	8.48601	87	7.59484	111	1.66e-05	up-regulated
IRF8|3394	7.0164	87	8.24357	111	6.96e-12	down-regulated
IRF9|10379	9.90243	87	9.60109	111	0.0687289	not DE
ITGAL|3683	7.04061	87	8.07675	111	1.57e-09	down-regulated
ITGB2|3689	10.1266	87	9.84941	111	0.295386	not DE
ITGB7|3695	6.73067	87	6.46648	111	0.291222	not DE
ITK|3702	4.57085	87	5.94503	111	6.22e-09	down-regulated
IVNS1ABP|10625	11.8377	87	11.2485	111	1.07e-10	up-regulated
JAK3|3718	7.33965	87	7.38543	111	1	not DE
KALRN|8997	8.70222	87	9.21299	111	4.19e-05	down-regulated
KCNA3|3738	2.71164	87	4.81275	111	9.17e-22	down-regulated
KCNAB2|8514	7.28807	87	7.4516	111	0.753661	not DE
KCNH8|131096	3.99699	87	5.42212	111	9.19e-05	down-regulated
KDM1A|23028	11.5568	87	10.5718	111	5.38e-27	up-regulated
KDM4D|55693	5.40795	87	5.33965	111	1	not DE
KEAP1|9817	10.7521	87	10.2341	111	4.39e-09	up-regulated
KIR3DL2|3812	0.511658	87	0.566888	111	1	not DE
KIT|3815	9.95199	87	12.0435	111	1.36e-13	down-regulated
KLRC1|3821	1.29434	87	3.34632	111	4.5e-18	down-regulated
KLRC2|3822	0.952738	87	1.88837	111	1.09e-05	down-regulated
KLRC3|3823	0.666161	87	1.40462	111	4.44e-05	down-regulated
KLRD1|3824	3.9489	87	5.07422	111	7.06e-08	down-regulated
KPNA2|3838	12.29	87	9.5713	111	8.83e-63	up-regulated
LATS2|26524	8.72553	87	9.78413	111	3.12e-16	down-regulated
LAT|27040	6.1288	87	6.17249	111	1	not DE
LCK|3932	6.60819	87	6.4644	111	1	not DE
LCP2|3937	7.65833	87	8.17647	111	0.000186982	down-regulated
LGALS1|3956	12.5149	87	12.5958	111	1	not DE
LGALS2|3957	2.91302	87	3.75576	111	0.00381274	down-regulated
LILRB1|10859	6.01143	87	6.1043	111	1	not DE
LILRB2|10288	6.37859	87	6.2718	111	1	not DE
LMNA|4000	13.4808	87	13.1106	111	0.0036266	up-regulated
LRRK2|120892	5.67284	87	8.66304	111	1.56e-35	down-regulated
LSAMP|4045	2.74829	87	4.67065	111	5.59e-08	down-regulated
LTA|4049	2.83703	87	2.1336	111	0.000457056	up-regulated
LTBP1|4052	10.8232	87	10.4143	111	0.0146471	up-regulated
LTB|4050	5.70771	87	4.66157	111	0.000121591	up-regulated
LY96|23643	6.041	87	6.85789	111	2.62e-09	down-regulated
LYN|4067	9.82871	87	9.54307	111	0.125195	not DE
MAD1L1|8379	8.85194	87	8.17873	111	1.3e-09	up-regulated
MAP1A|4130	7.63974	87	9.71189	111	1.08e-32	down-regulated
MAP2|4133	9.30673	87	8.88466	111	0.106602	not DE
MAP7D1|55700	10.9013	87	11.158	111	0.070256	not DE
MARCH1|55016	5.56155	87	5.72419	111	0.82792	not DE
MDH1|4190	11.8558	87	11.6979	111	0.29333	not DE
MED16|10025	9.49613	87	9.61505	111	0.689352	not DE
MEOX2|4223	4.18076	87	8.98304	111	7.47e-40	down-regulated
MIA|8190	9.66814	87	7.49523	111	2.78e-09	up-regulated
MIF|4282	12.5475	87	10.2361	111	1.39e-35	up-regulated
MMP2|4313	11.9019	87	13.1416	111	1.46e-09	down-regulated
MMP7|4316	11.3585	87	9.94775	111	0.00156806	up-regulated
MS4A1|931	3.19848	87	4.82584	111	2.8e-07	down-regulated
MS4A2|2206	1.9332	87	5.79083	111	2.18e-34	down-regulated
MSH2|4436	10.715	87	9.50142	111	1.85e-26	up-regulated
MSH6|2956	11.4748	87	10.3576	111	1.74e-26	up-regulated
MSN|4478	13.393	87	13.2073	111	0.288449	not DE
MUC16|94025	8.88176	87	7.40441	111	0.000883062	up-regulated
MYC|4609	11.7659	87	11.891	111	1	not DE
MYST1|84148	9.17662	87	9.20757	111	1	not DE
NCAN|1463	4.02103	87	0.478277	111	1.66e-10	up-regulated
NCF1|653361	5.7889	87	5.80294	111	1	not DE
NCK1|4690	9.69721	87	9.53327	111	0.123215	not DE
NCK2|8440	10.7828	87	10.0727	111	2.3e-16	up-regulated
NDN|4692	6.75144	87	9.83018	111	2.18e-34	down-regulated
NDUFA11|126328	10.8917	87	9.98162	111	2.04e-15	up-regulated
NDUFA13|51079	11.1662	87	10.4252	111	3.52e-09	up-regulated
NDUFA2|4695	9.35366	87	9.33433	111	1	not DE
NDUFA8|4702	9.8606	87	9.31068	111	2.02e-09	up-regulated
NDUFA9|4704	11.0264	87	10.0411	111	3.18e-19	up-regulated
NDUFB10|4716	10.3368	87	9.87922	111	6.99e-05	up-regulated
NDUFB11|54539	10.8559	87	9.83865	111	3.23e-16	up-regulated
NDUFB6|4712	9.63502	87	9.04822	111	4.1e-11	up-regulated
NDUFB7|4713	10.2319	87	9.58482	111	1.39e-06	up-regulated
NDUFB8|4714	10.1698	87	9.98357	111	0.130979	not DE
NDUFS3|4722	10.6745	87	9.97419	111	1.51e-13	up-regulated
NDUFS5|4725	11.7821	87	10.7746	111	6.26e-16	up-regulated
NDUFS7|374291	9.05423	87	8.84422	111	0.339287	not DE
NDUFS8|4728	10.1967	87	9.40702	111	4.11e-11	up-regulated
NOTCH1|4851	11.0181	87	10.5673	111	0.000282314	up-regulated
NOTCH4|4855	7.99887	87	10.2008	111	1.63e-44	down-regulated
NQO2|4835	8.93915	87	9.15582	111	0.335976	not DE
NTM|50863	6.69537	87	7.59993	111	0.0001992	down-regulated
OTUB1|55611	10.8571	87	10.2269	111	5.09e-17	up-regulated
PAG1|55824	7.81001	87	7.65654	111	1	not DE
PAK3|5063	3.26807	87	5.65364	111	8.35e-15	down-regulated
PARK7|11315	11.6924	87	11.6588	111	1	not DE
PDCD1LG2|80380	5.82807	87	6.99198	111	7.24e-13	down-regulated
PDCD1|5133	3.56589	87	2.86968	111	0.00754903	up-regulated
PDCD5|9141	10.5324	87	9.0814	111	7.29e-31	up-regulated
PDLIM7|9260	9.73806	87	9.73299	111	1	not DE
PDZD2|23037	8.36238	87	11.0218	111	1.06e-31	down-regulated
PELI1|57162	10.2818	87	10.3972	111	0.793351	not DE
PHF1|5252	9.58078	87	10.2271	111	4.14e-13	down-regulated
PIK3CD|5293	8.0746	87	8.62397	111	3.22e-05	down-regulated
PIK3CG|5294	4.93505	87	6.57688	111	3.99e-17	down-regulated
PIN1|5300	9.0904	87	8.57378	111	5.44e-05	up-regulated
PLAGL1|5325	8.48033	87	9.61941	111	2.97e-09	down-regulated
PLAUR|5329	10.1006	87	7.6481	111	3.89e-42	up-regulated
PLAU|5328	10.2526	87	9.57811	111	2.26e-05	up-regulated
PLCB2|5330	7.33094	87	7.81358	111	0.000136575	down-regulated
PLD1|5337	8.78529	87	9.4751	111	2.46e-05	down-regulated
PLK1|5347	10.4059	87	5.28519	111	1.25e-89	up-regulated
PLK3|1263	7.77718	87	8.81918	111	2.83e-12	down-regulated
PML|5371	10.8768	87	10.8126	111	1	not DE
POU5F1|5460	3.56263	87	2.06711	111	3.24e-10	up-regulated
PPARA|5465	9.13764	87	9.68584	111	2.09e-06	down-regulated
PPARGC1A|10891	5.38584	87	6.90605	111	0.000130436	down-regulated
PPP4C|5531	11.1824	87	9.88267	111	9.64e-34	up-regulated
PRF1|5551	5.71388	87	6.91	111	1.01e-09	down-regulated
PRKCB|5579	5.31692	87	7.04286	111	1.57e-13	down-regulated
PRKCSH|5589	12.7737	87	11.8568	111	4.12e-20	up-regulated
PRKCZ|5590	8.89878	87	7.50785	111	9.11e-10	up-regulated
PRKD1|5587	6.06794	87	8.32212	111	4.19e-30	down-regulated
PRMT1|3276	11.4509	87	10.4658	111	2.02e-22	up-regulated
PSMA7|5688	11.9615	87	10.8238	111	4.4e-35	up-regulated
PSMB10|5699	9.29297	87	8.99644	111	0.0655942	not DE
PSMB3|5691	11.2064	87	10.1178	111	2.55e-15	up-regulated
PSMB4|5692	12.9576	87	11.4524	111	5.21e-33	up-regulated
PSMB6|5694	10.7616	87	10.2213	111	1.64e-09	up-regulated
PSMB8|5696	10.3596	87	9.96677	111	0.0109473	up-regulated
PSMB9|5698	8.61289	87	8.35296	111	0.316199	not DE
PSMC3|5702	11.392	87	10.6114	111	4.48e-16	up-regulated
PSMD4|5710	12.1443	87	10.9878	111	6.35e-27	up-regulated
PSME2|5721	10.7382	87	10.0653	111	8.12e-09	up-regulated
PTAFR|5724	5.24946	87	6.74685	111	8.62e-12	down-regulated
PTGS2|5743	7.00989	87	8.13183	111	0.00548807	down-regulated
PTPN22|26191	5.81943	87	5.89522	111	1	not DE
PTPN6|5777	9.3276	87	9.00928	111	0.00700752	up-regulated
PTPRCAP|5790	5.82271	87	6.22366	111	0.0949504	not DE
PTPRC|5788	8.31426	87	9.46371	111	9.15e-09	down-regulated
PTPRZ1|5803	6.02095	87	7.6978	111	0.000392869	down-regulated
PTTG1|9232	9.72352	87	5.32418	111	1.18e-76	up-regulated
PXDN|7837	12.0348	87	11.5128	111	0.0150056	up-regulated
RABAC1|10567	10.5399	87	9.70838	111	8.26e-11	up-regulated
RAC2|5880	8.45236	87	8.68582	111	0.339287	not DE
RAD23A|5886	11.6479	87	11.0309	111	1.88e-11	up-regulated
RAD51|5888	8.19776	87	4.68116	111	1.25e-74	up-regulated
RASGRF1|5923	5.74675	87	4.07681	111	6.75e-07	up-regulated
RASGRF2|5924	5.44004	87	8.04816	111	2.56e-34	down-regulated
RASIP1|54922	7.35879	87	9.14079	111	3.55e-21	down-regulated
RASSF1|11186	9.15778	87	9.33935	111	0.0964733	not DE
RASSF2|9770	8.96044	87	9.17436	111	0.573072	not DE
RASSF5|83593	8.29746	87	8.85783	111	4.09e-05	down-regulated
RBCK1|10616	10.0861	87	10.2702	111	0.122441	not DE
RBX1|9978	10.2212	87	9.34412	111	1.15e-19	up-regulated
REXO2|25996	9.97273	87	9.52173	111	7.92e-08	up-regulated
RFWD3|55159	10.3156	87	9.29371	111	6.29e-22	up-regulated
RGL1|23179	8.76855	87	10.4028	111	5.5e-28	down-regulated
RGL4|266747	1.6533	87	3.02029	111	3.35e-15	down-regulated
RHEB|6009	10.8807	87	9.95598	111	8.78e-24	up-regulated
RIN1|9610	6.77639	87	6.92575	111	1	not DE
RING1|6015	9.56965	87	9.48648	111	1	not DE
RIPK2|8767	10.1272	87	8.48193	111	1.11e-36	up-regulated
RPL11|6135	13.8804	87	14.2956	111	0.000164042	down-regulated
RPL26|6154	13.2727	87	13.7727	111	7.07e-06	down-regulated
RPS10|6204	13.072	87	12.4782	111	4.7e-09	up-regulated
RPS7|6201	13.1538	87	12.6533	111	1.9e-05	up-regulated
RRM2|6241	10.5284	87	6.12898	111	1.82e-61	up-regulated
S100A4|6275	10.561	87	11.2535	111	0.00233225	down-regulated
S100A9|6280	9.8179	87	8.08666	111	8.37e-07	up-regulated
S100B|6285	8.33036	87	10.0387	111	4.31e-07	down-regulated
SAMSN1|64092	6.26685	87	6.53401	111	0.21993	not DE
SAP30|8819	8.58473	87	6.89651	111	2.42e-36	up-regulated
SELL|6402	6.39466	87	6.83379	111	0.0827697	not DE
SELPLG|6404	7.82558	87	8.66519	111	6.1e-10	down-regulated
SELP|6403	3.72651	87	8.86505	111	7.8e-35	down-regulated
SENP3|26168	10.2078	87	9.7806	111	4.72e-09	up-regulated
SERBP1|26135	13.242	87	12.6423	111	1.81e-15	up-regulated
SERPINB9|5272	7.63303	87	8.43692	111	1.02e-06	down-regulated
SERPING1|710	11.8093	87	13.6426	111	1.18e-27	down-regulated
SERPINH1|871	12.9751	87	11.4644	111	5.49e-33	up-regulated
SH2B1|25970	9.83473	87	9.85869	111	1	not DE
SH2B2|10603	6.1154	87	3.98156	111	1.93e-25	up-regulated
SH3GL3|6457	3.56085	87	1.09368	111	7.36e-14	up-regulated
SH3KBP1|30011	9.9384	87	10.2241	111	0.125125	not DE
SH3PXD2A|9644	10.8846	87	11.0653	111	0.253592	not DE
SH3PXD2B|285590	11.1653	87	10.8715	111	0.00814585	up-regulated
SHARPIN|81858	10.3095	87	9.33238	111	1.76e-15	up-regulated
SIGIRR|59307	8.40626	87	8.45586	111	1	not DE
SIRPA|140885	10.6949	87	11.4049	111	3.46e-06	down-regulated
SIT1|27240	3.72584	87	4.56231	111	9.25e-05	down-regulated
SIVA1|10572	9.87461	87	9.21729	111	2.95e-09	up-regulated
SKAP2|8935	8.56608	87	10.3972	111	2.11e-20	down-regulated
SKP2|6502	8.50745	87	7.16679	111	1.01e-16	up-regulated
SLA2|84174	4.13216	87	4.75299	111	0.00250066	down-regulated
SLAMF1|6504	3.32613	87	4.54745	111	4.5e-08	down-regulated
SLA|6503	7.63674	87	7.89511	111	0.239191	not DE
SLC1A3|6507	7.85067	87	9.26985	111	2.25e-11	down-regulated
SLC25A11|8402	10.0028	87	9.73895	111	0.0020335	up-regulated
SLC25A13|10165	9.62775	87	8.83965	111	1.83e-19	up-regulated
SLC25A1|6576	10.2977	87	10.2017	111	1	not DE
SLC38A4|55089	1.77134	87	4.32636	111	1.53e-22	down-regulated
SLC6A2|6530	4.01264	87	4.50282	111	0.417393	not DE
SMYD2|56950	10.2593	87	9.35351	111	1.04e-19	up-regulated
SNAI1|6615	7.49753	87	6.73693	111	6.41e-07	up-regulated
SNCAIP|9627	4.54278	87	7.41734	111	3.02e-19	down-regulated
SNCA|6622	4.59014	87	7.23643	111	1.26e-23	down-regulated
SNRPB|6628	11.968	87	10.4281	111	1.86e-38	up-regulated
SOCS1|8651	5.63916	87	5.29041	111	0.123215	not DE
SOD2|6648	12.5696	87	12.7122	111	0.915908	not DE
SORBS3|10174	10.494	87	11.2371	111	1.46e-08	down-regulated
SPI1|6688	7.9952	87	7.92246	111	1	not DE
SPNS1|83985	9.95284	87	9.14093	111	1.54e-19	up-regulated
SPN|6693	6.0663	87	7.36735	111	1.54e-12	down-regulated
SPRY2|10253	8.00759	87	10.4102	111	8e-30	down-regulated
SPSB1|80176	9.93511	87	9.58543	111	0.00572609	up-regulated
SPSB2|84727	7.13785	87	6.32716	111	7.47e-08	up-regulated
SPSB4|92369	4.04549	87	3.22148	111	0.0637296	not DE
SRGN|5552	9.48306	87	10.4776	111	1.6e-11	down-regulated
STAP2|55620	9.54811	87	8.08787	111	4.13e-13	up-regulated
STAT1|6772	12.3384	87	11.7326	111	4.59e-05	up-regulated
STK11|6794	9.51843	87	9.48459	111	1	not DE
STUB1|10273	10.2986	87	10.0672	111	0.0895365	not DE
SYK|6850	9.19548	87	9.14518	111	1	not DE
TADA3|10474	10.6483	87	10.5108	111	0.181977	not DE
TAF10|6881	9.58185	87	9.1289	111	8.92e-06	up-regulated
TAF1C|9013	9.39379	87	9.31302	111	0.976415	not DE
TAF5|6877	7.4934	87	6.80747	111	4.62e-13	up-regulated
TAP1|6890	11.4971	87	10.2077	111	9.71e-15	up-regulated
TAP2|6891	10.941	87	10.0435	111	1.16e-10	up-regulated
TARP|445347	1.59843	87	3.98343	111	4.54e-21	down-regulated
TAT|6898	1.88072	87	9.22687	111	3.28e-38	down-regulated
TFAP2C|7022	10.9489	87	10.1595	111	0.0036266	up-regulated
TFDP1|7027	11.5362	87	10.3623	111	6.98e-20	up-regulated
TGFB1|7040	9.06799	87	9.13804	111	1	not DE
TGFB2|7042	8.7205	87	8.99454	111	0.799912	not DE
TGFBR1|7046	10.4495	87	10.7794	111	0.00295741	down-regulated
TGFBR2|7048	9.89303	87	13.1467	111	9.1e-58	down-regulated
TGM1|7051	5.6684	87	4.78118	111	0.00156033	up-regulated
THY1|7070	11.0071	87	10.6684	111	0.112212	not DE
TINAGL1|64129	9.96938	87	11.0737	111	2.41e-14	down-regulated
TLE1|7088	10.2859	87	10.1709	111	0.509547	not DE
TLR1|7096	7.735	87	8.02712	111	0.107753	not DE
TLR2|7097	8.57965	87	8.72662	111	1	not DE
TLR3|7098	5.77928	87	8.37951	111	1.79e-28	down-regulated
TLR4|7099	7.38017	87	9.99697	111	4.06e-43	down-regulated
TLR9|54106	4.67943	87	4.51411	111	0.6398	not DE
TNFAIP3|7128	9.36119	87	9.71593	111	0.0289247	down-regulated
TNFRSF10D|8793	6.04744	87	7.8099	111	3e-12	down-regulated
TNFRSF13B|23495	0.662773	87	2.06341	111	1.16e-10	down-regulated
TNFRSF1B|7133	8.80031	87	10.2625	111	5.64e-25	down-regulated
TNFRSF4|7293	5.47576	87	4.31205	111	1.25e-09	up-regulated
TNFRSF6B|8771	4.97535	87	4.65742	111	0.212664	not DE
TNFRSF9|3604	3.01924	87	1.10424	111	2.2e-14	up-regulated
TNFSF14|8740	1.47117	87	2.46025	111	2.93e-07	down-regulated
TOMM40|10452	10.8129	87	8.96751	111	9.14e-42	up-regulated
TOP2A|7153	11.9917	87	7.45518	111	7.01e-61	up-regulated
TP53BP2|7159	11.2142	87	9.91947	111	1.56e-26	up-regulated
TP63|8626	5.15583	87	10.1772	111	7.65e-33	down-regulated
TRADD|8717	8.07812	87	8.04937	111	1	not DE
TRAF1|7185	7.63568	87	7.68579	111	1	not DE
TRAF2|7186	9.13459	87	7.84497	111	6.09e-22	up-regulated
TRAT1|50852	2.29027	87	3.35398	111	5.58e-06	down-regulated
TRIM28|10155	12.625	87	11.8418	111	1.18e-14	up-regulated
TRIM69|140691	4.58596	87	4.00536	111	0.000173819	up-regulated
TRPC1|7220	5.97249	87	7.74967	111	5.49e-24	down-regulated
TSHR|7253	1.75938	87	3.6738	111	7.93e-13	down-regulated
TTK|7272	9.57515	87	4.86267	111	4.52e-72	up-regulated
TUBA4A|7277	10.3787	87	9.2401	111	6.67e-10	up-regulated
TUBB3|10381	10.6554	87	6.55406	111	7.18e-42	up-regulated
TUBB4|10382	7.18273	87	5.70356	111	8.04e-11	up-regulated
TUBB6|84617	11.2409	87	11.3287	111	1	not DE
TUBB|203068	15.0615	87	13.5885	111	1.8e-46	up-regulated
TWIST1|7291	6.20717	87	8.14739	111	3.82e-16	down-regulated
TYROBP|7305	8.9632	87	8.99498	111	1	not DE
UBD|10537	8.51758	87	7.69555	111	0.0363662	up-regulated
UBE2M|9040	10.114	87	9.27432	111	1.08e-16	up-regulated
UCHL1|7345	9.36632	87	7.37393	111	1.98e-09	up-regulated
UQCR10|29796	10.5201	87	9.83843	111	8.54e-11	up-regulated
UQCRC1|7384	11.5522	87	11.0853	111	5.98e-07	up-regulated
UQCRQ|27089	10.3257	87	10.1505	111	0.299458	not DE
USMG5|84833	9.76009	87	9.2829	111	0.000116601	up-regulated
USP2|9099	6.4926	87	7.01134	111	0.0069697	down-regulated
VAV1|7409	6.42937	87	7.15063	111	0.000113717	down-regulated
VCAM1|7412	8.80147	87	9.48108	111	7.38e-05	down-regulated
VCAN|1462	11.8855	87	11.2513	111	0.00348259	up-regulated
VPS28|51160	11.0514	87	10.2917	111	7.12e-09	up-regulated
VRK1|7443	8.86689	87	7.87027	111	1.43e-22	up-regulated
WAS|7454	6.67338	87	6.85533	111	0.481725	not DE
YBX1|4904	13.7104	87	12.6074	111	2.55e-25	up-regulated
YES1|7525	11.3546	87	10.7279	111	9.51e-10	up-regulated
YWHAQ|10971	13.4481	87	12.7001	111	5.74e-17	up-regulated
ZAP70|7535	4.61358	87	5.50832	111	0.000200796	down-regulated
ZNF668|79759	8.14355	87	7.08128	111	1.39e-24	up-regulated

## Sheet: ttest_nor_tum_cluster3
	Mean of patients in cluster	Number of patients in cluster	Mean of other patients	Number of other patients	Adjusted 2-sided p-value	Regulation Class
ABCB1|5243	7.39508	143	8.46702	111	6.83095e-17	down-regulated
ACTL6A|86	10.0342	143	9.54823	111	6.93078e-20	up-regulated
ACVRL1|94	9.2965	143	9.76745	111	7.44638e-07	down-regulated
ADAP2|55803	7.94518	143	7.85295	111	1	not DE
AES|166	12.7627	143	12.5231	111	0.000261922	up-regulated
AGAP2|116986	6.55948	143	6.25811	111	0.00258625	up-regulated
ANK2|287	8.6751	143	10.0356	111	1.32677e-18	down-regulated
AP1M1|8907	9.95101	143	9.91726	111	1	not DE
ARHGAP15|55843	6.32315	143	6.27372	111	1	not DE
ARHGAP9|64333	6.99502	143	6.66032	111	0.00319999	up-regulated
ARHGEF1|9138	10.5141	143	10.0457	111	1.09681e-09	up-regulated
ASB2|51676	4.85622	143	5.14939	111	0.119483	not DE
AURKA|6790	7.50086	143	5.77963	111	2.4928e-35	up-regulated
AURKB|9212	5.97189	143	3.77207	111	1.83873e-25	up-regulated
B2M|567	14.9891	143	15.1776	111	0.0285925	down-regulated
BACH1|571	9.70907	143	9.93439	111	0.00690419	down-regulated
BAD|572	9.62611	143	9.07109	111	3.53653e-11	up-regulated
BAG1|573	10.7443	143	10.3815	111	5.57158e-08	up-regulated
BAIAP2L1|55971	9.53811	143	8.65278	111	2.20824e-16	up-regulated
BAK1|578	8.59711	143	7.92003	111	9.69835e-24	up-regulated
BAX|581	9.12437	143	8.15621	111	3.2085e-26	up-regulated
BGN|633	14.0332	143	11.3249	111	9.11061e-59	up-regulated
BID|637	8.67301	143	8.54408	111	0.0551125	not DE
BIRC3|330	8.46586	143	8.60251	111	0.730407	not DE
BLM|641	6.44878	143	5.46944	111	5.23154e-14	up-regulated
BMP1|649	9.60902	143	8.95188	111	2.15649e-11	up-regulated
BMX|660	5.34191	143	6.99839	111	9.91137e-27	down-regulated
BRF1|2972	9.47445	143	8.96427	111	7.05568e-11	up-regulated
BTK|695	7.24153	143	6.94158	111	0.00855837	up-regulated
CALR|811	13.8624	143	13.2512	111	7.60311e-22	up-regulated
CAMK2A|815	3.0882	143	1.77829	111	1.76557e-11	up-regulated
CASP10|843	7.74766	143	8.49918	111	6.04536e-16	down-regulated
CAV1|857	11.4001	143	13.637	111	6.33227e-42	down-regulated
CCDC8|83987	8.89523	143	9.7177	111	3.06164e-07	down-regulated
CCL22|6367	6.87842	143	6.25677	111	0.000384174	up-regulated
CCNA2|890	7.54797	143	5.89954	111	1.92609e-26	up-regulated
CCR4|1233	4.69638	143	3.07136	111	8.72172e-18	up-regulated
CCR5|1234	7.45753	143	6.85802	111	1.46053e-06	up-regulated
CD1D|912	5.53198	143	5.17567	111	0.000175687	up-regulated
CD247|919	6.15804	143	6.11094	111	1	not DE
CD24|100133941	13.8254	143	12.7453	111	1.11395e-05	up-regulated
CD274|29126	4.19331	143	4.61702	111	0.0015565	down-regulated
CD28|940	5.75344	143	5.93306	111	0.538978	not DE
CD2|914	7.71967	143	7.17849	111	8.73346e-06	up-regulated
CD38|952	4.30627	143	4.84509	111	0.00224681	down-regulated
CD3D|915	6.29793	143	5.65543	111	7.9579e-07	up-regulated
CD3E|916	7.88278	143	7.41021	111	0.000117505	up-regulated
CD3G|917	4.67397	143	4.45664	111	0.413575	not DE
CD40LG|959	4.40463	143	4.65313	111	0.173489	not DE
CD40|958	7.97695	143	8.50226	111	5.21989e-14	down-regulated
CD4|920	10.0489	143	10.0532	111	1	not DE
CD5|921	6.62359	143	5.66369	111	6.96743e-14	up-regulated
CD79A|973	6.6901	143	6.16116	111	0.0405523	up-regulated
CD79B|974	6.47866	143	6.6435	111	0.359954	not DE
CD7|924	5.81772	143	5.29583	111	0.000206997	up-regulated
CD80|941	3.53795	143	2.33605	111	9.46375e-14	up-regulated
CD86|942	7.51656	143	7.09028	111	0.000158438	up-regulated
CD8A|925	7.63588	143	7.19925	111	0.0025994	up-regulated
CDC14B|8555	8.21353	143	9.62152	111	7.02222e-44	down-regulated
CDK1|983	8.55796	143	6.49178	111	9.35386e-40	up-regulated
CDK5|1020	8.26984	143	7.16242	111	2.14846e-41	up-regulated
CDK9|1025	10.1682	143	9.98849	111	3.23034e-05	up-regulated
CDKN2A|1029	6.72812	143	5.34684	111	5.47881e-18	up-regulated
CHCHD3|54927	9.5557	143	9.52667	111	1	not DE
CHEK1|1111	6.93737	143	6.4893	111	1.08356e-08	up-regulated
CHEK2|11200	7.36443	143	6.95179	111	6.88796e-06	up-regulated
CNTN1|1272	6.96812	143	8.12754	111	3.32172e-10	down-regulated
COX5B|1329	10.4155	143	10.1423	111	0.00290271	up-regulated
COX6A1|1337	10.9707	143	10.4473	111	1.32345e-11	up-regulated
COX6B1|1340	11.3265	143	11.0371	111	0.000153085	up-regulated
CRYAB|1410	9.83331	143	12.7638	111	3.6116e-51	down-regulated
CSF2RA|1438	7.08752	143	7.46566	111	0.00359459	down-regulated
CSF2RB|1439	8.33027	143	8.24247	111	1	not DE
CSNK2A2|1459	8.59231	143	9.37208	111	6.33227e-42	down-regulated
CTBP1|1487	11.1898	143	10.8558	111	3.11548e-11	up-regulated
CTLA4|1493	4.00883	143	3.6529	111	0.0688336	not DE
CTSC|1075	10.4145	143	10.8114	111	3.95992e-05	down-regulated
CXCR4|7852	10.5433	143	9.58475	111	9.10414e-15	up-regulated
DAPK1|1612	8.52635	143	8.7866	111	0.0219787	down-regulated
DBNL|28988	10.9345	143	10.6315	111	2.53533e-07	up-regulated
DCN|1634	14.0637	143	15.3701	111	2.43818e-22	down-regulated
DEAF1|10522	9.4366	143	9.08714	111	1.29607e-05	up-regulated
DGKZ|8525	9.52164	143	9.23975	111	0.00128292	up-regulated
DOCK4|9732	8.71518	143	9.33607	111	8.56913e-12	down-regulated
DPP4|1803	7.94445	143	9.02699	111	6.54329e-13	down-regulated
E4F1|1877	9.15617	143	8.12813	111	1.12982e-21	up-regulated
ECSIT|51295	9.24909	143	9.24601	111	1	not DE
EFEMP2|30008	10.2554	143	10.363	111	0.550033	not DE
EGFR|1956	8.41062	143	10.6824	111	5.44435e-46	down-regulated
EGR1|1958	13.0323	143	14.5147	111	6.21054e-18	down-regulated
EIF2C2|27161	7.35221	143	7.55669	111	0.080485	not DE
EPHA3|2042	6.47664	143	6.67591	111	0.780082	not DE
ETS1|2113	11.2785	143	11.7953	111	6.53031e-11	down-regulated
ETS2|2114	10.5544	143	11.2748	111	2.51372e-18	down-regulated
FAF1|11124	9.65392	143	9.84986	111	4.46029e-08	down-regulated
FASLG|356	3.58547	143	3.40165	111	0.694943	not DE
FAS|355	8.29604	143	8.72892	111	1.8014e-08	down-regulated
FCGR3A|2214	10.1254	143	9.43182	111	1.85416e-07	up-regulated
FCN1|2219	4.91453	143	5.39504	111	0.0392826	down-regulated
FCRL3|115352	3.31088	143	2.27959	111	2.28629e-07	up-regulated
FGR|2268	7.43066	143	7.63303	111	0.28174	not DE
FMOD|2331	11.7883	143	12.5197	111	5.4698e-09	down-regulated
FN1|2335	16.0521	143	13.3838	111	2.74938e-40	up-regulated
FOXP3|50943	5.4548	143	3.70695	111	6.59219e-26	up-regulated
FYB|2533	8.58192	143	8.40798	111	0.233634	not DE
FYN|2534	9.21174	143	9.96232	111	8.28399e-17	down-regulated
GAPDH|2597	15.0758	143	14.5869	111	6.0424e-09	up-regulated
GET4|51608	9.46864	143	8.96726	111	1.06275e-11	up-regulated
GLG1|2734	11.9169	143	12.4301	111	2.50861e-29	down-regulated
GNB2|2783	12.1422	143	11.4334	111	3.2085e-26	up-regulated
GP1BA|2811	3.4395	143	3.5471	111	1	not DE
GPS2|2874	9.53604	143	9.53642	111	1	not DE
GPSM2|29899	8.51378	143	8.0386	111	1.31596e-09	up-regulated
GRAP2|9402	5.42604	143	5.51451	111	1	not DE
GRAP|10750	7.15359	143	6.97086	111	0.160338	not DE
GZMA|3001	6.49831	143	5.85319	111	3.80881e-07	up-regulated
GZMB|3002	4.41312	143	4.36568	111	1	not DE
H2AFX|3014	8.99662	143	7.75514	111	1.36696e-29	up-regulated
HABP4|22927	8.03832	143	8.89109	111	2.14088e-22	down-regulated
HCK|3055	8.0899	143	7.80437	111	0.0285925	up-regulated
HDAC2|3066	10.8146	143	10.7801	111	1	not DE
HDC|3067	5.0869	143	5.26721	111	1	not DE
HECW1|23072	2.18344	143	3.20757	111	4.12889e-09	down-regulated
HGF|3082	6.11723	143	6.71675	111	6.52024e-06	down-regulated
HIST2H2AC|8338	2.68458	143	1.32805	111	3.9526e-21	up-regulated
HLA-A|3105	13.5381	143	13.362	111	0.091942	not DE
HLA-B|3106	14.1653	143	14.0735	111	0.769534	not DE
HLA-DRB1|3123	11.9607	143	11.414	111	3.69759e-05	up-regulated
HLA-E|3133	12.6872	143	13.2909	111	1.21598e-18	down-regulated
HMGA1|3159	10.303	143	9.44851	111	2.35505e-15	up-regulated
HMGB2|3148	10.6633	143	10.3355	111	2.35573e-05	up-regulated
HOXD8|3234	7.59396	143	7.99225	111	0.000269709	down-regulated
HRAS|3265	8.78876	143	8.32272	111	1.91549e-05	up-regulated
HSPB1|3315	12.8816	143	11.5812	111	9.06655e-20	up-regulated
HSPB2|3316	6.58141	143	8.40231	111	3.45023e-38	down-regulated
HSPB6|126393	9.11622	143	12.0119	111	1.42411e-30	down-regulated
HTR2A|3356	2.72295	143	4.54594	111	5.99947e-17	down-regulated
ICAM1|3383	10.2386	143	9.86795	111	0.000735285	up-regulated
ICAM5|7087	2.6837	143	3.77641	111	1.05434e-06	down-regulated
IFI16|3428	11.0364	143	11.411	111	5.77088e-08	down-regulated
IFNAR2|3455	8.49267	143	8.92698	111	2.36763e-16	down-regulated
IFNG|3458	0.818808	143	0.83751	111	1	not DE
IKBKG|8517	8.52286	143	8.19826	111	4.14511e-06	up-regulated
IKZF3|22806	4.00478	143	4.06648	111	1	not DE
IL10RA|3587	8.80293	143	8.86228	111	1	not DE
IL10|3586	3.0735	143	3.31773	111	0.674771	not DE
IL12RB2|3595	3.07978	143	4.38441	111	1.4569e-11	down-regulated
IL1R1|3554	10.8876	143	11.5504	111	2.16745e-11	down-regulated
IL1RAP|3556	7.60073	143	8.09752	111	2.53533e-07	down-regulated
IL1RL1|9173	3.83837	143	3.54933	111	0.48074	not DE
IL21R|50615	5.66935	143	3.55666	111	9.74749e-37	up-regulated
IL27RA|9466	8.61705	143	8.81231	111	0.0945861	not DE
IL2RA|3559	4.28754	143	4.17853	111	1	not DE
IL2RB|3560	7.93008	143	7.68883	111	0.0651671	not DE
IL2RG|3561	8.52381	143	8.06941	111	1.27206e-05	up-regulated
IL9R|3581	2.42912	143	0.710612	111	7.04024e-32	up-regulated
INA|9118	0.694367	143	0.6535	111	1	not DE
IRAK1|3654	10.9735	143	10.5944	111	4.96976e-09	up-regulated
IRF1|3659	10.0569	143	9.61863	111	8.43237e-08	up-regulated
IRF7|3665	9.19789	143	7.59484	111	1.6776e-34	up-regulated
IRF8|3394	8.21106	143	8.24357	111	1	not DE
IRF9|10379	10.2682	143	9.60109	111	1.0829e-14	up-regulated
ITGAL|3683	8.75677	143	8.07675	111	1.31296e-10	up-regulated
ITGB2|3689	10.3504	143	9.84941	111	0.000200393	up-regulated
ITGB7|3695	6.84136	143	6.46648	111	0.00123487	up-regulated
ITK|3702	6.2907	143	5.94503	111	0.00607968	up-regulated
IVNS1ABP|10625	11.0814	143	11.2485	111	0.0225502	down-regulated
JAK3|3718	7.80502	143	7.38543	111	5.32327e-05	up-regulated
KALRN|8997	8.00464	143	9.21299	111	4.96991e-33	down-regulated
KCNA3|3738	4.44156	143	4.81275	111	0.0213747	down-regulated
KCNAB2|8514	7.7231	143	7.4516	111	0.0239322	up-regulated
KCNH8|131096	3.51842	143	5.42212	111	9.10002e-15	down-regulated
KDM1A|23028	10.7486	143	10.5718	111	0.000114008	up-regulated
KDM4D|55693	4.8884	143	5.33965	111	2.19473e-11	down-regulated
KEAP1|9817	10.6332	143	10.2341	111	7.09583e-10	up-regulated
KIR3DL2|3812	0.479378	143	0.566888	111	1	not DE
KIT|3815	9.86344	143	12.0435	111	2.85517e-23	down-regulated
KLRC1|3821	2.22866	143	3.34632	111	4.96976e-09	down-regulated
KLRC2|3822	1.66698	143	1.88837	111	0.620828	not DE
KLRC3|3823	1.38411	143	1.40462	111	1	not DE
KLRD1|3824	4.33885	143	5.07422	111	3.11243e-09	down-regulated
KPNA2|3838	10.5924	143	9.5713	111	6.59219e-26	up-regulated
LATS2|26524	9.15668	143	9.78413	111	2.85022e-15	down-regulated
LAT|27040	6.72006	143	6.17249	111	1.72715e-06	up-regulated
LCK|3932	6.99471	143	6.4644	111	6.20843e-06	up-regulated
LCP2|3937	8.39134	143	8.17647	111	0.0265214	up-regulated
LGALS1|3956	12.3997	143	12.5958	111	0.366158	not DE
LGALS2|3957	4.43222	143	3.75576	111	0.000856308	up-regulated
LILRB1|10859	6.54514	143	6.1043	111	0.000351294	up-regulated
LILRB2|10288	6.4226	143	6.2718	111	0.905843	not DE
LMNA|4000	13.1604	143	13.1106	111	1	not DE
LRRK2|120892	7.85186	143	8.66304	111	4.18668e-10	down-regulated
LSAMP|4045	4.69373	143	4.67065	111	1	not DE
LTA|4049	2.99472	143	2.1336	111	5.95543e-09	up-regulated
LTBP1|4052	10.3697	143	10.4143	111	1	not DE
LTB|4050	6.26337	143	4.66157	111	1.01453e-13	up-regulated
LY96|23643	6.78077	143	6.85789	111	1	not DE
LYN|4067	9.04425	143	9.54307	111	9.49327e-12	down-regulated
MAD1L1|8379	8.55699	143	8.17873	111	4.37464e-06	up-regulated
MAP1A|4130	9.2878	143	9.71189	111	9.31388e-05	down-regulated
MAP2|4133	7.59676	143	8.88466	111	7.15075e-33	down-regulated
MAP7D1|55700	10.8646	143	11.158	111	0.00339039	down-regulated
MARCH1|55016	6.0399	143	5.72419	111	0.0219787	up-regulated
MDH1|4190	11.0701	143	11.6979	111	1.54547e-12	down-regulated
MED16|10025	10.1989	143	9.61505	111	5.21989e-14	up-regulated
MEOX2|4223	7.2024	143	8.98304	111	3.79944e-35	down-regulated
MIA|8190	6.36712	143	7.49523	111	0.000357091	down-regulated
MIF|4282	11.9348	143	10.2361	111	7.90017e-30	up-regulated
MMP2|4313	13.6218	143	13.1416	111	0.000291716	up-regulated
MMP7|4316	9.60507	143	9.94775	111	0.79481	not DE
MS4A1|931	5.59033	143	4.82584	111	0.00102326	up-regulated
MS4A2|2206	6.21081	143	5.79083	111	0.0881166	not DE
MSH2|4436	9.54509	143	9.50142	111	1	not DE
MSH6|2956	10.4649	143	10.3576	111	0.0823393	not DE
MSN|4478	12.6676	143	13.2073	111	5.83287e-14	down-regulated
MUC16|94025	5.59014	143	7.40441	111	3.2512e-08	down-regulated
MYC|4609	10.9724	143	11.891	111	3.6387e-14	down-regulated
MYST1|84148	9.47148	143	9.20757	111	3.81824e-05	up-regulated
NCAN|1463	0.400614	143	0.478277	111	1	not DE
NCF1|653361	6.14964	143	5.80294	111	0.0161839	up-regulated
NCK1|4690	9.00044	143	9.53327	111	8.47431e-26	down-regulated
NCK2|8440	9.84305	143	10.0727	111	6.94913e-05	down-regulated
NDN|4692	8.75121	143	9.83018	111	3.43926e-25	down-regulated
NDUFA11|126328	10.3746	143	9.98162	111	5.53363e-07	up-regulated
NDUFA13|51079	11.0678	143	10.4252	111	4.33499e-12	up-regulated
NDUFA2|4695	9.89205	143	9.33433	111	2.17928e-12	up-regulated
NDUFA8|4702	9.61086	143	9.31068	111	4.88227e-07	up-regulated
NDUFA9|4704	10.0825	143	10.0411	111	1	not DE
NDUFB10|4716	10.3654	143	9.87922	111	3.81003e-09	up-regulated
NDUFB11|54539	10.3674	143	9.83865	111	2.42459e-13	up-regulated
NDUFB6|4712	9.28124	143	9.04822	111	2.20557e-05	up-regulated
NDUFB7|4713	9.9429	143	9.58482	111	0.000755135	up-regulated
NDUFB8|4714	10.0579	143	9.98357	111	0.845866	not DE
NDUFS3|4722	10.2012	143	9.97419	111	0.000132699	up-regulated
NDUFS5|4725	10.8219	143	10.7746	111	1	not DE
NDUFS7|374291	9.32543	143	8.84422	111	9.66105e-06	up-regulated
NDUFS8|4728	10.0456	143	9.40702	111	4.09842e-11	up-regulated
NOTCH1|4851	10.1687	143	10.5673	111	5.77088e-08	down-regulated
NOTCH4|4855	9.47933	143	10.2008	111	4.25847e-14	down-regulated
NQO2|4835	8.81567	143	9.15582	111	0.000150622	down-regulated
NTM|50863	8.09395	143	7.59993	111	0.00114483	up-regulated
OTUB1|55611	10.7544	143	10.2269	111	3.28253e-19	up-regulated
PAG1|55824	7.85277	143	7.65654	111	0.0370841	up-regulated
PAK3|5063	2.99039	143	5.65364	111	1.4444e-32	down-regulated
PARK7|11315	11.8323	143	11.6588	111	0.00551845	up-regulated
PDCD1LG2|80380	5.97306	143	6.99198	111	2.90591e-23	down-regulated
PDCD1|5133	4.27318	143	2.86968	111	4.88898e-18	up-regulated
PDCD5|9141	9.20911	143	9.0814	111	0.0391675	up-regulated
PDLIM7|9260	10.2935	143	9.73299	111	4.77009e-08	up-regulated
PDZD2|23037	9.18376	143	11.0218	111	2.95245e-28	down-regulated
PELI1|57162	9.40271	143	10.3972	111	2.74866e-29	down-regulated
PHF1|5252	10.1111	143	10.2271	111	0.174502	not DE
PIK3CD|5293	8.41211	143	8.62397	111	0.00716631	down-regulated
PIK3CG|5294	6.41851	143	6.57688	111	0.743115	not DE
PIN1|5300	9.17955	143	8.57378	111	6.21655e-09	up-regulated
PLAGL1|5325	8.07673	143	9.61941	111	3.42637e-51	down-regulated
PLAUR|5329	9.00248	143	7.6481	111	2.79043e-25	up-regulated
PLAU|5328	10.275	143	9.57811	111	7.95118e-10	up-regulated
PLCB2|5330	7.89699	143	7.81358	111	1	not DE
PLD1|5337	8.25543	143	9.4751	111	7.29234e-46	down-regulated
PLK1|5347	7.60229	143	5.28519	111	3.05328e-37	up-regulated
PLK3|1263	8.65701	143	8.81918	111	0.463642	not DE
PML|5371	10.6088	143	10.8126	111	9.65983e-05	down-regulated
POU5F1|5460	1.08061	143	2.06711	111	6.97412e-11	down-regulated
PPARA|5465	8.20303	143	9.68584	111	4.00612e-43	down-regulated
PPARGC1A|10891	5.09418	143	6.90605	111	8.6568e-34	down-regulated
PPP4C|5531	10.9871	143	9.88267	111	2.18057e-42	up-regulated
PRF1|5551	6.38787	143	6.91	111	3.41789e-07	down-regulated
PRKCB|5579	6.98941	143	7.04286	111	1	not DE
PRKCSH|5589	12.2911	143	11.8568	111	6.68269e-11	up-regulated
PRKCZ|5590	8.7465	143	7.50785	111	5.96289e-10	up-regulated
PRKD1|5587	7.17795	143	8.32212	111	4.95708e-37	down-regulated
PRMT1|3276	10.8435	143	10.4658	111	1.40899e-08	up-regulated
PSMA7|5688	11.0887	143	10.8238	111	0.000345794	up-regulated
PSMB10|5699	9.47523	143	8.99644	111	1.73451e-07	up-regulated
PSMB3|5691	10.6783	143	10.1178	111	1.66813e-14	up-regulated
PSMB4|5692	11.9749	143	11.4524	111	2.8994e-20	up-regulated
PSMB6|5694	10.3282	143	10.2213	111	0.28841	not DE
PSMB8|5696	10.2407	143	9.96677	111	0.00123639	up-regulated
PSMB9|5698	8.4991	143	8.35296	111	0.293409	not DE
PSMC3|5702	10.8821	143	10.6114	111	8.47522e-05	up-regulated
PSMD4|5710	11.5298	143	10.9878	111	6.53322e-18	up-regulated
PSME2|5721	10.7403	143	10.0653	111	8.37605e-19	up-regulated
PTAFR|5724	6.52897	143	6.74685	111	0.174502	not DE
PTGS2|5743	6.15307	143	8.13183	111	9.97214e-19	down-regulated
PTPN22|26191	5.928	143	5.89522	111	1	not DE
PTPN6|5777	9.72233	143	9.00928	111	4.13393e-15	up-regulated
PTPRCAP|5790	7.12907	143	6.22366	111	1.47179e-10	up-regulated
PTPRC|5788	9.54662	143	9.46371	111	1	not DE
PTPRZ1|5803	5.58367	143	7.6978	111	1.03305e-14	down-regulated
PTTG1|9232	7.37571	143	5.32418	111	7.03451e-34	up-regulated
PXDN|7837	11.8794	143	11.5128	111	0.00391601	up-regulated
RABAC1|10567	10.528	143	9.70838	111	8.31617e-18	up-regulated
RAC2|5880	9.27569	143	8.68582	111	1.63742e-10	up-regulated
RAD23A|5886	11.1488	143	11.0309	111	0.151526	not DE
RAD51|5888	6.29865	143	4.68116	111	4.86666e-30	up-regulated
RASGRF1|5923	4.47071	143	4.07681	111	0.0889874	not DE
RASGRF2|5924	7.24197	143	8.04816	111	2.00498e-07	down-regulated
RASIP1|54922	8.34815	143	9.14079	111	5.61937e-20	down-regulated
RASSF1|11186	9.30345	143	9.33935	111	1	not DE
RASSF2|9770	9.27534	143	9.17436	111	0.85328	not DE
RASSF5|83593	8.98374	143	8.85783	111	0.358682	not DE
RBCK1|10616	10.681	143	10.2702	111	2.99617e-13	up-regulated
RBX1|9978	9.69408	143	9.34412	111	4.43185e-08	up-regulated
REXO2|25996	9.38719	143	9.52173	111	0.052278	not DE
RFWD3|55159	9.30425	143	9.29371	111	1	not DE
RGL1|23179	9.20774	143	10.4028	111	2.05371e-37	down-regulated
RGL4|266747	2.88356	143	3.02029	111	0.827898	not DE
RHEB|6009	9.96804	143	9.95598	111	1	not DE
RIN1|9610	7.41626	143	6.92575	111	9.10129e-05	up-regulated
RING1|6015	9.60524	143	9.48648	111	0.140321	not DE
RIPK2|8767	8.7551	143	8.48193	111	4.105e-06	up-regulated
RPL11|6135	13.8911	143	14.2956	111	6.22654e-08	down-regulated
RPL26|6154	13.2167	143	13.7727	111	4.93788e-12	down-regulated
RPS10|6204	12.4714	143	12.4782	111	1	not DE
RPS7|6201	12.2971	143	12.6533	111	3.80881e-07	down-regulated
RRM2|6241	8.60685	143	6.12898	111	4.21326e-30	up-regulated
S100A4|6275	10.0918	143	11.2535	111	7.59803e-14	down-regulated
S100A9|6280	7.82433	143	8.08666	111	0.897182	not DE
S100B|6285	6.81552	143	10.0387	111	2.2701e-53	down-regulated
SAMSN1|64092	7.12581	143	6.53401	111	1.70957e-07	up-regulated
SAP30|8819	7.43135	143	6.89651	111	6.05066e-14	up-regulated
SELL|6402	7.7996	143	6.83379	111	1.14591e-13	up-regulated
SELPLG|6404	9.04564	143	8.66519	111	6.37033e-05	up-regulated
SELP|6403	8.1953	143	8.86505	111	3.60489e-08	down-regulated
SENP3|26168	9.59469	143	9.7806	111	5.96693e-06	down-regulated
SERBP1|26135	12.4359	143	12.6423	111	1.02415e-07	down-regulated
SERPINB9|5272	8.11229	143	8.43692	111	0.000115995	down-regulated
SERPING1|710	12.8113	143	13.6426	111	1.21492e-17	down-regulated
SERPINH1|871	12.2115	143	11.4644	111	7.03118e-17	up-regulated
SH2B1|25970	9.89047	143	9.85869	111	1	not DE
SH2B2|10603	4.85386	143	3.98156	111	3.83585e-08	up-regulated
SH3GL3|6457	0.280839	143	1.09368	111	6.28967e-09	down-regulated
SH3KBP1|30011	9.54345	143	10.2241	111	1.42121e-11	down-regulated
SH3PXD2A|9644	11.4407	143	11.0653	111	1.49242e-07	up-regulated
SH3PXD2B|285590	11.0943	143	10.8715	111	0.0191157	up-regulated
SHARPIN|81858	10.0072	143	9.33238	111	6.05029e-19	up-regulated
SIGIRR|59307	9.53169	143	8.45586	111	3.96226e-25	up-regulated
SIRPA|140885	10.2233	143	11.4049	111	7.07546e-46	down-regulated
SIT1|27240	5.03307	143	4.56231	111	0.000191981	up-regulated
SIVA1|10572	9.61231	143	9.21729	111	3.78487e-07	up-regulated
SKAP2|8935	9.31605	143	10.3972	111	1.8901e-41	down-regulated
SKP2|6502	6.73501	143	7.16679	111	1.11829e-06	down-regulated
SLA2|84174	5.22259	143	4.75299	111	3.90075e-05	up-regulated
SLAMF1|6504	4.82466	143	4.54745	111	0.141406	not DE
SLA|6503	8.39933	143	7.89511	111	2.64794e-05	up-regulated
SLC1A3|6507	8.04563	143	9.26985	111	3.32091e-14	down-regulated
SLC25A11|8402	9.72539	143	9.73895	111	1	not DE
SLC25A13|10165	8.78494	143	8.83965	111	0.905843	not DE
SLC25A1|6576	10.002	143	10.2017	111	0.127464	not DE
SLC38A4|55089	4.08497	143	4.32636	111	0.590443	not DE
SLC6A2|6530	1.3728	143	4.50282	111	3.55167e-56	down-regulated
SMYD2|56950	9.42807	143	9.35351	111	0.645971	not DE
SNAI1|6615	6.86684	143	6.73693	111	1	not DE
SNCAIP|9627	6.79736	143	7.41734	111	2.15649e-11	down-regulated
SNCA|6622	6.04234	143	7.23643	111	2.48921e-30	down-regulated
SNRPB|6628	11.2924	143	10.4281	111	9.55035e-29	up-regulated
SOCS1|8651	5.60073	143	5.29041	111	0.0282471	up-regulated
SOD2|6648	11.7131	143	12.7122	111	6.29658e-29	down-regulated
SORBS3|10174	11.1479	143	11.2371	111	0.470416	not DE
SPI1|6688	8.49565	143	7.92246	111	3.46988e-06	up-regulated
SPNS1|83985	9.8399	143	9.14093	111	2.49216e-25	up-regulated
SPN|6693	7.53406	143	7.36735	111	0.249035	not DE
SPRY2|10253	8.60229	143	10.4102	111	4.11495e-63	down-regulated
SPSB1|80176	9.61842	143	9.58543	111	1	not DE
SPSB2|84727	7.00889	143	6.32716	111	1.13268e-09	up-regulated
SPSB4|92369	3.14516	143	3.22148	111	1	not DE
SRGN|5552	10.1112	143	10.4776	111	0.000641478	down-regulated
STAP2|55620	9.23094	143	8.08787	111	8.83538e-11	up-regulated
STAT1|6772	12.0307	143	11.7326	111	0.000784176	up-regulated
STK11|6794	9.99941	143	9.48459	111	1.10479e-11	up-regulated
STUB1|10273	10.6695	143	10.0672	111	6.90195e-12	up-regulated
SYK|6850	9.30961	143	9.14518	111	0.153347	not DE
TADA3|10474	10.8448	143	10.5108	111	5.28177e-11	up-regulated
TAF10|6881	9.52017	143	9.1289	111	2.61927e-09	up-regulated
TAF1C|9013	9.13678	143	9.31302	111	0.0405523	down-regulated
TAF5|6877	6.52677	143	6.80747	111	3.78487e-07	down-regulated
TAP1|6890	10.6865	143	10.2077	111	3.56663e-10	up-regulated
TAP2|6891	9.8747	143	10.0435	111	0.00961733	down-regulated
TARP|445347	3.72423	143	3.98343	111	0.798432	not DE
TAT|6898	7.13916	143	9.22687	111	0.000183465	down-regulated
TFAP2C|7022	10.0498	143	10.1595	111	1	not DE
TFDP1|7027	10.5174	143	10.3623	111	0.00020331	up-regulated
TGFB1|7040	10.2157	143	9.13804	111	3.12167e-30	up-regulated
TGFB2|7042	9.11337	143	8.99454	111	1	not DE
TGFBR1|7046	10.6152	143	10.7794	111	0.084107	not DE
TGFBR2|7048	11.6915	143	13.1467	111	1.81271e-35	down-regulated
TGM1|7051	3.72003	143	4.78118	111	6.87616e-11	down-regulated
THY1|7070	11.8756	143	10.6684	111	1.51097e-19	up-regulated
TINAGL1|64129	9.80614	143	11.0737	111	3.05328e-37	down-regulated
TLE1|7088	9.4224	143	10.1709	111	6.12879e-17	down-regulated
TLR1|7096	7.43886	143	8.02712	111	1.30697e-09	down-regulated
TLR2|7097	8.42279	143	8.72662	111	0.0065716	down-regulated
TLR3|7098	7.48788	143	8.37951	111	1.0704e-15	down-regulated
TLR4|7099	8.8536	143	9.99697	111	3.25074e-24	down-regulated
TLR9|54106	4.39293	143	4.51411	111	0.47989	not DE
TNFAIP3|7128	9.55719	143	9.71593	111	0.230217	not DE
TNFRSF10D|8793	6.06684	143	7.8099	111	6.06701e-42	down-regulated
TNFRSF13B|23495	2.4603	143	2.06341	111	0.185065	not DE
TNFRSF1B|7133	9.75322	143	10.2625	111	3.06782e-08	down-regulated
TNFRSF4|7293	5.5905	143	4.31205	111	4.71667e-17	up-regulated
TNFRSF6B|8771	5.79503	143	4.65742	111	3.93848e-15	up-regulated
TNFRSF9|3604	2.92234	143	1.10424	111	3.96226e-25	up-regulated
TNFSF14|8740	1.96561	143	2.46025	111	0.00425068	down-regulated
TOMM40|10452	9.76002	143	8.96751	111	5.06908e-23	up-regulated
TOP2A|7153	9.99167	143	7.45518	111	8.11767e-30	up-regulated
TP53BP2|7159	10.1534	143	9.91947	111	0.000106073	up-regulated
TP63|8626	9.15869	143	10.1772	111	0.000137051	down-regulated
TRADD|8717	8.2894	143	8.04937	111	0.00915777	up-regulated
TRAF1|7185	7.90281	143	7.68579	111	0.013799	up-regulated
TRAF2|7186	8.89224	143	7.84497	111	9.69835e-24	up-regulated
TRAT1|50852	4.04404	143	3.35398	111	6.77658e-06	up-regulated
TRIM28|10155	12.4467	143	11.8418	111	3.08889e-19	up-regulated
TRIM69|140691	4.05136	143	4.00536	111	1	not DE
TRPC1|7220	6.79174	143	7.74967	111	3.31442e-30	down-regulated
TSHR|7253	2.1244	143	3.6738	111	2.75246e-16	down-regulated
TTK|7272	6.65849	143	4.86267	111	3.55631e-22	up-regulated
TUBA4A|7277	9.10933	143	9.2401	111	0.728424	not DE
TUBB3|10381	8.68732	143	6.55406	111	2.35271e-30	up-regulated
TUBB4|10382	5.4447	143	5.70356	111	0.028757	down-regulated
TUBB6|84617	10.4177	143	11.3287	111	9.20997e-18	down-regulated
TUBB|203068	13.9032	143	13.5885	111	4.58502e-09	up-regulated
TWIST1|7291	7.32307	143	8.14739	111	2.31129e-08	down-regulated
TYROBP|7305	9.51808	143	8.99498	111	9.91218e-05	up-regulated
UBD|10537	8.20118	143	7.69555	111	0.0396196	up-regulated
UBE2M|9040	9.85153	143	9.27432	111	3.29298e-18	up-regulated
UCHL1|7345	6.92256	143	7.37393	111	0.080485	not DE
UQCR10|29796	10.1235	143	9.83843	111	0.000250315	up-regulated
UQCRC1|7384	11.2797	143	11.0853	111	0.007888	up-regulated
UQCRQ|27089	10.9792	143	10.1505	111	9.42907e-18	up-regulated
USMG5|84833	9.26179	143	9.2829	111	1	not DE
USP2|9099	5.84673	143	7.01134	111	2.31897e-14	down-regulated
VAV1|7409	7.45146	143	7.15063	111	0.0126803	up-regulated
VCAM1|7412	9.12897	143	9.48108	111	0.00116974	down-regulated
VCAN|1462	13.2391	143	11.2513	111	5.90476e-31	up-regulated
VPS28|51160	10.9425	143	10.2917	111	1.76356e-16	up-regulated
VRK1|7443	7.84183	143	7.87027	111	1	not DE
WAS|7454	7.35959	143	6.85533	111	5.17571e-07	up-regulated
YBX1|4904	12.1507	143	12.6074	111	1.96378e-12	down-regulated
YES1|7525	10.3768	143	10.7279	111	3.04493e-08	down-regulated
YWHAQ|10971	12.598	143	12.7001	111	0.104653	not DE
ZAP70|7535	5.91438	143	5.50832	111	0.0174407	up-regulated
ZNF668|79759	8.37524	143	7.08128	111	7.14589e-43	up-regulated

## Sheet: ttest_nor_tum_cluster4
	Mean of patients in cluster	Number of patients in cluster	Mean of other patients	Number of other patients	Adjusted 2-sided p-value	Regulation Class
ABCB1|5243	4.58592	108	8.46702	111	9.29518e-51	down-regulated
ACTL6A|86	10.2222	108	9.54823	111	5.2524e-21	up-regulated
ACVRL1|94	8.00099	108	9.76745	111	1.55259e-39	down-regulated
ADAP2|55803	7.21829	108	7.85295	111	9.34938e-09	down-regulated
AES|166	12.8183	108	12.5231	111	0.00026653	up-regulated
AGAP2|116986	5.25491	108	6.25811	111	2.6786e-12	down-regulated
ANK2|287	6.26187	108	10.0356	111	1.55503e-52	down-regulated
AP1M1|8907	9.70915	108	9.91726	111	0.0101799	down-regulated
ARHGAP15|55843	4.48072	108	6.27372	111	7.85978e-30	down-regulated
ARHGAP9|64333	5.12435	108	6.66032	111	7.58002e-25	down-regulated
ARHGEF1|9138	10.2024	108	10.0457	111	0.206106	not DE
ASB2|51676	2.49962	108	5.14939	111	3.8668e-39	down-regulated
AURKA|6790	8.38298	108	5.77963	111	6.48549e-46	up-regulated
AURKB|9212	6.87669	108	3.77207	111	4.60419e-37	up-regulated
B2M|567	14.3722	108	15.1776	111	3.30485e-12	down-regulated
BACH1|571	8.86536	108	9.93439	111	6.04734e-25	down-regulated
BAD|572	9.68272	108	9.07109	111	2.00061e-09	up-regulated
BAG1|573	11.1402	108	10.3815	111	3.30485e-12	up-regulated
BAIAP2L1|55971	9.74216	108	8.65278	111	2.50393e-17	up-regulated
BAK1|578	8.45763	108	7.92003	111	6.99812e-10	up-regulated
BAX|581	9.11242	108	8.15621	111	2.10451e-20	up-regulated
BGN|633	12.7648	108	11.3249	111	2.47855e-17	up-regulated
BID|637	8.4279	108	8.54408	111	0.630367	not DE
BIRC3|330	6.67097	108	8.60251	111	2.03989e-23	down-regulated
BLM|641	6.89901	108	5.46944	111	5.43349e-18	up-regulated
BMP1|649	8.66912	108	8.95188	111	0.0733573	not DE
BMX|660	2.2396	108	6.99839	111	1.34838e-59	down-regulated
BRF1|2972	9.59948	108	8.96427	111	2.9533e-12	up-regulated
BTK|695	5.73664	108	6.94158	111	6.34482e-20	down-regulated
CALR|811	13.9745	108	13.2512	111	3.22918e-18	up-regulated
CAMK2A|815	1.63864	108	1.77829	111	1	not DE
CASP10|843	6.30849	108	8.49918	111	9.14337e-51	down-regulated
CAV1|857	9.4474	108	13.637	111	1.09119e-74	down-regulated
CCDC8|83987	6.55348	108	9.7177	111	4.22061e-33	down-regulated
CCL22|6367	4.96447	108	6.25677	111	6.45025e-08	down-regulated
CCNA2|890	8.21387	108	5.89954	111	7.61217e-38	up-regulated
CCR4|1233	1.80909	108	3.07136	111	6.30446e-10	down-regulated
CCR5|1234	5.22942	108	6.85802	111	5.13488e-26	down-regulated
CD1D|912	3.81815	108	5.17567	111	1.37166e-23	down-regulated
CD247|919	3.12167	108	6.11094	111	6.15751e-55	down-regulated
CD24|100133941	13.3672	108	12.7453	111	0.0976647	not DE
CD274|29126	2.91749	108	4.61702	111	9.81554e-24	down-regulated
CD28|940	3.90345	108	5.93306	111	2.36573e-24	down-regulated
CD2|914	4.48694	108	7.17849	111	1.20506e-41	down-regulated
CD38|952	1.11994	108	4.84509	111	7.0976e-61	down-regulated
CD3D|915	2.62998	108	5.65543	111	1.92486e-40	down-regulated
CD3E|916	4.25026	108	7.41021	111	1.90855e-45	down-regulated
CD3G|917	0.856431	108	4.45664	111	3.22475e-63	down-regulated
CD40LG|959	0.928367	108	4.65313	111	9.92336e-69	down-regulated
CD40|958	6.62097	108	8.50226	111	8.00152e-39	down-regulated
CD4|920	8.66216	108	10.0532	111	1.99142e-28	down-regulated
CD5|921	3.23491	108	5.66369	111	1.48865e-40	down-regulated
CD79A|973	2.66146	108	6.16116	111	2.15749e-34	down-regulated
CD79B|974	3.71803	108	6.6435	111	4.09988e-46	down-regulated
CD7|924	3.3646	108	5.29583	111	2.09897e-24	down-regulated
CD80|941	2.70761	108	2.33605	111	0.0539618	not DE
CD86|942	6.28983	108	7.09028	111	6.61959e-10	down-regulated
CD8A|925	4.9594	108	7.19925	111	3.08749e-30	down-regulated
CDC14B|8555	6.96552	108	9.62152	111	2.33135e-47	down-regulated
CDK1|983	9.39783	108	6.49178	111	2.31751e-53	up-regulated
CDK5|1020	8.733	108	7.16242	111	2.00965e-46	up-regulated
CDK9|1025	10.1929	108	9.98849	111	0.000207428	up-regulated
CDKN2A|1029	6.46882	108	5.34684	111	6.61959e-10	up-regulated
CHCHD3|54927	9.66609	108	9.52667	111	0.0802985	not DE
CHEK1|1111	7.42126	108	6.4893	111	1.14059e-22	up-regulated
CHEK2|11200	7.53774	108	6.95179	111	4.91294e-09	up-regulated
CNTN1|1272	4.42162	108	8.12754	111	8.51661e-33	down-regulated
COX5B|1329	10.539	108	10.1423	111	5.86593e-05	up-regulated
COX6A1|1337	11.392	108	10.4473	111	1.70108e-26	up-regulated
COX6B1|1340	11.5171	108	11.0371	111	1.00755e-09	up-regulated
CRYAB|1410	7.12786	108	12.7638	111	2.61062e-72	down-regulated
CSF2RA|1438	5.5542	108	7.46566	111	1.93146e-28	down-regulated
CSF2RB|1439	5.98116	108	8.24247	111	4.71595e-50	down-regulated
CSNK2A2|1459	8.51755	108	9.37208	111	1.57622e-27	down-regulated
CTBP1|1487	11.188	108	10.8558	111	3.32038e-08	up-regulated
CTLA4|1493	1.44555	108	3.6529	111	2.75265e-29	down-regulated
CTSC|1075	9.36724	108	10.8114	111	9.68299e-25	down-regulated
CXCR4|7852	9.52319	108	9.58475	111	1	not DE
DAPK1|1612	7.443	108	8.7866	111	1.7471e-18	down-regulated
DBNL|28988	10.8535	108	10.6315	111	0.00313697	up-regulated
DCN|1634	11.5264	108	15.3701	111	6.77493e-36	down-regulated
DEAF1|10522	9.54695	108	9.08714	111	6.07688e-07	up-regulated
DGKZ|8525	9.51773	108	9.23975	111	0.0158676	up-regulated
DOCK4|9732	7.62807	108	9.33607	111	1.48346e-34	down-regulated
DPP4|1803	5.14931	108	9.02699	111	5.38924e-45	down-regulated
E4F1|1877	9.2948	108	8.12813	111	5.71194e-23	up-regulated
ECSIT|51295	9.26046	108	9.24601	111	1	not DE
EFEMP2|30008	9.09043	108	10.363	111	2.9232e-19	down-regulated
EGFR|1956	5.34781	108	10.6824	111	1.47631e-52	down-regulated
EGR1|1958	10.5441	108	14.5147	111	1.38105e-52	down-regulated
EIF2C2|27161	7.58876	108	7.55669	111	1	not DE
EPHA3|2042	5.50648	108	6.67591	111	9.09498e-08	down-regulated
ETS1|2113	9.67901	108	11.7953	111	2.32137e-44	down-regulated
ETS2|2114	9.22771	108	11.2748	111	7.57871e-53	down-regulated
FAF1|11124	9.65907	108	9.84986	111	0.000150859	down-regulated
FASLG|356	1.15151	108	3.40165	111	3.16847e-35	down-regulated
FAS|355	6.71455	108	8.72892	111	6.77493e-36	down-regulated
FCGR3A|2214	9.20827	108	9.43182	111	0.338186	not DE
FCN1|2219	1.53481	108	5.39504	111	2.04413e-45	down-regulated
FCRL3|115352	0.352149	108	2.27959	111	3.17506e-24	down-regulated
FGR|2268	5.7574	108	7.63303	111	2.87309e-37	down-regulated
FMOD|2331	10.303	108	12.5197	111	8.25633e-18	down-regulated
FN1|2335	15.1956	108	13.3838	111	5.92368e-18	up-regulated
FOXP3|50943	4.06611	108	3.70695	111	0.0578385	not DE
FYB|2533	6.76803	108	8.40798	111	2.32973e-30	down-regulated
FYN|2534	7.89551	108	9.96232	111	4.63765e-45	down-regulated
GAPDH|2597	15.4379	108	14.5869	111	8.08664e-17	up-regulated
GET4|51608	9.57623	108	8.96726	111	1.6618e-11	up-regulated
GLG1|2734	11.5218	108	12.4301	111	8.72428e-30	down-regulated
GNB2|2783	12.272	108	11.4334	111	9.08643e-22	up-regulated
GP1BA|2811	2.24076	108	3.5471	111	6.08466e-12	down-regulated
GPS2|2874	9.70564	108	9.53642	111	0.0168458	up-regulated
GPSM2|29899	8.96144	108	8.0386	111	1.21243e-15	up-regulated
GRAP2|9402	2.79872	108	5.51451	111	4.00174e-42	down-regulated
GRAP|10750	6.11886	108	6.97086	111	3.34784e-13	down-regulated
GZMA|3001	3.27062	108	5.85319	111	1.06104e-38	down-regulated
GZMB|3002	1.53915	108	4.36568	111	5.24007e-39	down-regulated
H2AFX|3014	9.36135	108	7.75514	111	1.4612e-37	up-regulated
HABP4|22927	7.25232	108	8.89109	111	7.75003e-37	down-regulated
HCK|3055	6.9568	108	7.80437	111	1.9547e-09	down-regulated
HDAC2|3066	10.8673	108	10.7801	111	0.391589	not DE
HDC|3067	4.11828	108	5.26721	111	0.00422458	down-regulated
HECW1|23072	1.44327	108	3.20757	111	1.08133e-17	down-regulated
HGF|3082	4.00876	108	6.71675	111	1.81081e-33	down-regulated
HIST2H2AC|8338	2.99959	108	1.32805	111	1.59853e-20	up-regulated
HLA-A|3105	13.0628	108	13.362	111	0.0808349	not DE
HLA-B|3106	13.5472	108	14.0735	111	0.000117047	down-regulated
HLA-DRB1|3123	10.381	108	11.414	111	3.95826e-12	down-regulated
HLA-E|3133	11.4996	108	13.2909	111	2.89987e-52	down-regulated
HMGA1|3159	10.4471	108	9.44851	111	2.97406e-16	up-regulated
HMGB2|3148	11.1887	108	10.3355	111	1.77354e-14	up-regulated
HOXD8|3234	6.30825	108	7.99225	111	3.2839e-19	down-regulated
HRAS|3265	9.11022	108	8.32272	111	1.65744e-10	up-regulated
HSPB1|3315	12.981	108	11.5812	111	1.17961e-14	up-regulated
HSPB2|3316	4.61775	108	8.40231	111	2.29845e-64	down-regulated
HSPB6|126393	6.3082	108	12.0119	111	2.946e-61	down-regulated
HTR2A|3356	0.445264	108	4.54594	111	1.39494e-54	down-regulated
ICAM1|3383	8.84787	108	9.86795	111	1.33808e-11	down-regulated
ICAM5|7087	1.28986	108	3.77641	111	2.7701e-21	down-regulated
IFI16|3428	9.30776	108	11.411	111	4.09988e-46	down-regulated
IFNAR2|3455	7.78177	108	8.92698	111	6.54004e-42	down-regulated
IFNG|3458	0.0545654	108	0.83751	111	1.81568e-13	down-regulated
IKBKG|8517	8.52484	108	8.19826	111	2.86894e-05	up-regulated
IKZF3|22806	1.79831	108	4.06648	111	2.78883e-21	down-regulated
IL10RA|3587	6.95443	108	8.86228	111	7.27234e-36	down-regulated
IL10|3586	1.69928	108	3.31773	111	5.13046e-14	down-regulated
IL12RB2|3595	1.42298	108	4.38441	111	6.02454e-30	down-regulated
IL1R1|3554	9.26889	108	11.5504	111	8.71639e-26	down-regulated
IL1RAP|3556	6.6281	108	8.09752	111	1.26483e-21	down-regulated
IL1RL1|9173	1.34367	108	3.54933	111	9.46848e-19	down-regulated
IL21R|50615	3.77367	108	3.55666	111	0.594826	not DE
IL27RA|9466	7.3666	108	8.81231	111	2.02045e-18	down-regulated
IL2RA|3559	1.88031	108	4.17853	111	1.28015e-24	down-regulated
IL2RB|3560	6.19084	108	7.68883	111	5.68712e-12	down-regulated
IL2RG|3561	5.81708	108	8.06941	111	5.85498e-45	down-regulated
IL9R|3581	1.36516	108	0.710612	111	1.52118e-05	up-regulated
INA|9118	0.527054	108	0.6535	111	1	not DE
IRAK1|3654	11.0198	108	10.5944	111	6.11614e-08	up-regulated
IRF1|3659	9.30933	108	9.61863	111	0.00195615	down-regulated
IRF7|3665	9.04889	108	7.59484	111	6.71773e-21	up-regulated
IRF8|3394	6.30812	108	8.24357	111	3.2275e-35	down-regulated
IRF9|10379	10.1781	108	9.60109	111	7.9377e-06	up-regulated
ITGAL|3683	7.65704	108	8.07675	111	0.0393687	down-regulated
ITGB2|3689	9.01995	108	9.84941	111	4.30732e-09	down-regulated
ITGB7|3695	5.4012	108	6.46648	111	7.48164e-11	down-regulated
ITK|3702	2.56041	108	5.94503	111	1.86966e-59	down-regulated
IVNS1ABP|10625	10.9495	108	11.2485	111	7.10904e-05	down-regulated
JAK3|3718	5.63627	108	7.38543	111	2.3115e-29	down-regulated
KALRN|8997	7.27379	108	9.21299	111	3.22201e-29	down-regulated
KCNA3|3738	1.70334	108	4.81275	111	6.44643e-45	down-regulated
KCNAB2|8514	6.62466	108	7.4516	111	6.31757e-10	down-regulated
KCNH8|131096	1.32273	108	5.42212	111	1.33052e-37	down-regulated
KDM1A|23028	10.8933	108	10.5718	111	9.00139e-09	up-regulated
KDM4D|55693	4.51894	108	5.33965	111	9.24456e-13	down-regulated
KEAP1|9817	10.7139	108	10.2341	111	1.8254e-10	up-regulated
KIR3DL2|3812	0.0947712	108	0.566888	111	1.96211e-06	down-regulated
KIT|3815	6.68429	108	12.0435	111	7.89015e-58	down-regulated
KLRC1|3821	0.444843	108	3.34632	111	7.96671e-38	down-regulated
KLRC2|3822	1.35703	108	1.88837	111	0.0485906	down-regulated
KLRC3|3823	1.29218	108	1.40462	111	1	not DE
KLRD1|3824	1.88117	108	5.07422	111	8.04276e-55	down-regulated
KPNA2|3838	11.2043	108	9.5713	111	8.74494e-35	up-regulated
LATS2|26524	8.03304	108	9.78413	111	3.65825e-43	down-regulated
LAT|27040	5.03062	108	6.17249	111	1.5855e-12	down-regulated
LCK|3932	3.69526	108	6.4644	111	4.72128e-46	down-regulated
LCP2|3937	6.95352	108	8.17647	111	2.16796e-30	down-regulated
LGALS1|3956	11.7875	108	12.5958	111	9.64514e-08	down-regulated
LGALS2|3957	1.00929	108	3.75576	111	3.0107e-31	down-regulated
LILRB1|10859	5.36893	108	6.1043	111	9.15654e-08	down-regulated
LILRB2|10288	4.96406	108	6.2718	111	1.10857e-14	down-regulated
LMNA|4000	12.6565	108	13.1106	111	3.39539e-05	down-regulated
LRRK2|120892	6.22824	108	8.66304	111	8.46639e-28	down-regulated
LSAMP|4045	2.60969	108	4.67065	111	8.95343e-16	down-regulated
LTA|4049	0.833283	108	2.1336	111	9.04176e-18	down-regulated
LTBP1|4052	9.33694	108	10.4143	111	1.18836e-09	down-regulated
LTB|4050	3.41534	108	4.66157	111	3.0721e-07	down-regulated
LY96|23643	5.28836	108	6.85789	111	7.55906e-26	down-regulated
LYN|4067	7.75927	108	9.54307	111	1.44012e-55	down-regulated
MAD1L1|8379	8.55603	108	8.17873	111	0.000150859	up-regulated
MAP1A|4130	8.40035	108	9.71189	111	6.61089e-20	down-regulated
MAP2|4133	6.81079	108	8.88466	111	1.97462e-23	down-regulated
MAP7D1|55700	10.4506	108	11.158	111	4.10616e-11	down-regulated
MARCH1|55016	5.21676	108	5.72419	111	0.000145725	down-regulated
MDH1|4190	11.2202	108	11.6979	111	4.00786e-08	down-regulated
MED16|10025	10.1097	108	9.61505	111	5.00976e-08	up-regulated
MEOX2|4223	4.18655	108	8.98304	111	2.36735e-58	down-regulated
MIA|8190	2.66404	108	7.49523	111	2.8971e-32	down-regulated
MIF|4282	12.1046	108	10.2361	111	1.22857e-27	up-regulated
MMP2|4313	11.4941	108	13.1416	111	1.08902e-19	down-regulated
MMP7|4316	6.25598	108	9.94775	111	4.58039e-20	down-regulated
MS4A1|931	1.12488	108	4.82584	111	1.83918e-43	down-regulated
MS4A2|2206	3.86225	108	5.79083	111	2.61052e-13	down-regulated
MSH2|4436	9.79292	108	9.50142	111	7.38686e-05	up-regulated
MSH6|2956	10.6316	108	10.3576	111	3.12929e-05	up-regulated
MSN|4478	11.6466	108	13.2073	111	7.75382e-43	down-regulated
MUC16|94025	3.3354	108	7.40441	111	3.9394e-18	down-regulated
MYC|4609	10.2816	108	11.891	111	2.00906e-20	down-regulated
MYST1|84148	9.48632	108	9.20757	111	0.002024	up-regulated
NCAN|1463	0.40601	108	0.478277	111	1	not DE
NCF1|653361	4.66411	108	5.80294	111	2.11485e-12	down-regulated
NCK1|4690	8.71115	108	9.53327	111	1.72526e-34	down-regulated
NCK2|8440	9.25236	108	10.0727	111	2.13512e-19	down-regulated
NDN|4692	6.87058	108	9.83018	111	8.05207e-49	down-regulated
NDUFA11|126328	10.394	108	9.98162	111	1.79886e-05	up-regulated
NDUFA13|51079	11.2891	108	10.4252	111	4.75034e-15	up-regulated
NDUFA2|4695	10.2301	108	9.33433	111	2.0005e-23	up-regulated
NDUFA8|4702	9.86023	108	9.31068	111	1.11516e-15	up-regulated
NDUFA9|4704	10.2443	108	10.0411	111	0.000336754	up-regulated
NDUFB10|4716	10.7492	108	9.87922	111	1.18363e-20	up-regulated
NDUFB11|54539	10.6076	108	9.83865	111	6.07219e-19	up-regulated
NDUFB6|4712	9.4783	108	9.04822	111	6.18153e-11	up-regulated
NDUFB7|4713	9.95815	108	9.58482	111	0.00244786	up-regulated
NDUFB8|4714	10.2034	108	9.98357	111	0.0114718	up-regulated
NDUFS3|4722	10.4078	108	9.97419	111	4.61616e-11	up-regulated
NDUFS5|4725	10.9275	108	10.7746	111	0.213437	not DE
NDUFS7|374291	9.3093	108	8.84422	111	0.000185313	up-regulated
NDUFS8|4728	10.314	108	9.40702	111	1.80597e-14	up-regulated
NOTCH1|4851	9.26985	108	10.5673	111	1.24686e-30	down-regulated
NOTCH4|4855	8.38835	108	10.2008	111	4.51186e-41	down-regulated
NQO2|4835	8.66441	108	9.15582	111	5.11814e-06	down-regulated
NTM|50863	7.19536	108	7.59993	111	0.101449	not DE
OTUB1|55611	10.953	108	10.2269	111	1.70476e-23	up-regulated
PAG1|55824	6.9668	108	7.65654	111	4.6166e-09	down-regulated
PAK3|5063	0.790554	108	5.65364	111	8.76429e-67	down-regulated
PARK7|11315	12.0981	108	11.6588	111	1.04996e-09	up-regulated
PDCD1LG2|80380	3.77252	108	6.99198	111	4.19415e-68	down-regulated
PDCD1|5133	1.60308	108	2.86968	111	1.43248e-10	down-regulated
PDCD5|9141	9.28499	108	9.0814	111	0.000674047	up-regulated
PDLIM7|9260	9.25383	108	9.73299	111	0.000107416	down-regulated
PDZD2|23037	7.35902	108	11.0218	111	4.19683e-47	down-regulated
PELI1|57162	8.40216	108	10.3972	111	3.23851e-41	down-regulated
PHF1|5252	10.0982	108	10.2271	111	0.293401	not DE
PIK3CD|5293	6.66349	108	8.62397	111	4.17787e-50	down-regulated
PIK3CG|5294	4.5146	108	6.57688	111	3.30804e-31	down-regulated
PIN1|5300	9.2451	108	8.57378	111	6.22044e-09	up-regulated
PLAGL1|5325	5.82884	108	9.61941	111	2.317e-61	down-regulated
PLAUR|5329	8.22866	108	7.6481	111	1.75192e-05	up-regulated
PLAU|5328	9.39095	108	9.57811	111	0.521031	not DE
PLCB2|5330	6.61171	108	7.81358	111	1.64973e-17	down-regulated
PLD1|5337	6.7903	108	9.4751	111	8.96707e-48	down-regulated
PLK1|5347	8.46875	108	5.28519	111	5.04021e-51	up-regulated
PLK3|1263	7.59558	108	8.81918	111	2.1662e-21	down-regulated
PML|5371	10.0117	108	10.8126	111	3.68741e-26	down-regulated
POU5F1|5460	0.661178	108	2.06711	111	6.9286e-19	down-regulated
PPARA|5465	7.53788	108	9.68584	111	2.01194e-38	down-regulated
PPARGC1A|10891	3.21696	108	6.90605	111	1.71069e-38	down-regulated
PPP4C|5531	11.1028	108	9.88267	111	9.79801e-35	up-regulated
PRF1|5551	3.71073	108	6.91	111	1.49418e-60	down-regulated
PRKCB|5579	4.04795	108	7.04286	111	1.01799e-57	down-regulated
PRKCSH|5589	12.363	108	11.8568	111	1.52149e-10	up-regulated
PRKCZ|5590	8.84638	108	7.50785	111	2.70942e-11	up-regulated
PRKD1|5587	5.51486	108	8.32212	111	2.19691e-37	down-regulated
PRMT1|3276	10.8801	108	10.4658	111	5.02552e-08	up-regulated
PSMA7|5688	11.3365	108	10.8238	111	8.88754e-09	up-regulated
PSMB10|5699	8.99287	108	8.99644	111	1	not DE
PSMB3|5691	10.9807	108	10.1178	111	2.96561e-18	up-regulated
PSMB4|5692	12.1185	108	11.4524	111	8.00808e-19	up-regulated
PSMB6|5694	10.4846	108	10.2213	111	0.00126109	up-regulated
PSMB8|5696	9.86304	108	9.96677	111	1	not DE
PSMB9|5698	7.49631	108	8.35296	111	1.95669e-10	down-regulated
PSMC3|5702	11.0306	108	10.6114	111	7.82911e-08	up-regulated
PSMD4|5710	11.7458	108	10.9878	111	8.35956e-21	up-regulated
PSME2|5721	10.7964	108	10.0653	111	9.3211e-15	up-regulated
PTAFR|5724	4.87653	108	6.74685	111	3.11391e-30	down-regulated
PTGS2|5743	3.12717	108	8.13183	111	2.46031e-55	down-regulated
PTPN22|26191	3.8305	108	5.89522	111	5.8726e-34	down-regulated
PTPN6|5777	9.84468	108	9.00928	111	7.85976e-18	up-regulated
PTPRCAP|5790	4.67187	108	6.22366	111	2.96561e-18	down-regulated
PTPRC|5788	7.17019	108	9.46371	111	8.43981e-47	down-regulated
PTPRZ1|5803	2.31032	108	7.6978	111	1.58338e-34	down-regulated
PTTG1|9232	8.13739	108	5.32418	111	1.1533e-44	up-regulated
PXDN|7837	11.1928	108	11.5128	111	0.052142	not DE
RABAC1|10567	10.6093	108	9.70838	111	2.98858e-15	up-regulated
RAC2|5880	8.23046	108	8.68582	111	0.00461517	down-regulated
RAD23A|5886	11.2622	108	11.0309	111	0.000813214	up-regulated
RAD51|5888	6.98976	108	4.68116	111	3.95603e-38	up-regulated
RASGRF1|5923	3.00539	108	4.07681	111	3.99165e-05	down-regulated
RASGRF2|5924	5.63563	108	8.04816	111	3.86716e-32	down-regulated
RASIP1|54922	6.93036	108	9.14079	111	6.25321e-39	down-regulated
RASSF1|11186	9.03499	108	9.33935	111	6.55499e-05	down-regulated
RASSF2|9770	7.77899	108	9.17436	111	7.86714e-27	down-regulated
RASSF5|83593	7.79688	108	8.85783	111	1.25711e-10	down-regulated
RBCK1|10616	10.6618	108	10.2702	111	3.8828e-08	up-regulated
RBX1|9978	9.89293	108	9.34412	111	3.68911e-14	up-regulated
REXO2|25996	8.98765	108	9.52173	111	9.72991e-12	down-regulated
RFWD3|55159	9.53818	108	9.29371	111	0.00557903	up-regulated
RGL1|23179	7.69513	108	10.4028	111	4.44251e-60	down-regulated
RGL4|266747	1.20431	108	3.02029	111	4.74071e-30	down-regulated
RHEB|6009	10.0258	108	9.95598	111	0.597172	not DE
RIN1|9610	7.14822	108	6.92575	111	0.339652	not DE
RING1|6015	9.53294	108	9.48648	111	1	not DE
RIPK2|8767	8.70528	108	8.48193	111	0.0100436	up-regulated
RPL11|6135	13.6133	108	14.2956	111	8.4248e-14	down-regulated
RPL26|6154	13.0594	108	13.7727	111	4.4557e-12	down-regulated
RPS10|6204	12.291	108	12.4782	111	0.0948709	not DE
RPS7|6201	12.0874	108	12.6533	111	1.9081e-11	down-regulated
RRM2|6241	9.45205	108	6.12898	111	9.8783e-42	up-regulated
S100A4|6275	8.99993	108	11.2535	111	5.15398e-34	down-regulated
S100A9|6280	5.94781	108	8.08666	111	2.21337e-11	down-regulated
S100B|6285	3.31664	108	10.0387	111	1.30438e-65	down-regulated
SAMSN1|64092	5.60122	108	6.53401	111	3.9031e-12	down-regulated
SAP30|8819	7.56616	108	6.89651	111	2.34459e-08	up-regulated
SELL|6402	5.91389	108	6.83379	111	2.73457e-07	down-regulated
SELPLG|6404	7.56001	108	8.66519	111	1.02497e-16	down-regulated
SELP|6403	4.29498	108	8.86505	111	1.25166e-42	down-regulated
SENP3|26168	9.67631	108	9.7806	111	0.115588	not DE
SERBP1|26135	12.3075	108	12.6423	111	9.0988e-11	down-regulated
SERPINB9|5272	6.77847	108	8.43692	111	9.35522e-41	down-regulated
SERPING1|710	10.8233	108	13.6426	111	1.47631e-52	down-regulated
SERPINH1|871	11.4267	108	11.4644	111	1	not DE
SH2B1|25970	10.0203	108	9.85869	111	0.194622	not DE
SH2B2|10603	4.69325	108	3.98156	111	7.35225e-05	up-regulated
SH3GL3|6457	0.498202	108	1.09368	111	0.00144853	down-regulated
SH3KBP1|30011	8.67467	108	10.2241	111	2.08858e-30	down-regulated
SH3PXD2A|9644	10.5455	108	11.0653	111	7.48229e-07	down-regulated
SH3PXD2B|285590	10.0962	108	10.8715	111	2.49153e-14	down-regulated
SHARPIN|81858	10.2541	108	9.33238	111	2.65417e-21	up-regulated
SIGIRR|59307	9.99256	108	8.45586	111	3.67603e-34	up-regulated
SIRPA|140885	8.85031	108	11.4049	111	3.01903e-63	down-regulated
SIT1|27240	1.59805	108	4.56231	111	1.00564e-51	down-regulated
SIVA1|10572	9.63533	108	9.21729	111	5.93696e-05	up-regulated
SKAP2|8935	8.38525	108	10.3972	111	9.89769e-40	down-regulated
SKP2|6502	6.82313	108	7.16679	111	0.00253059	down-regulated
SLA2|84174	2.42177	108	4.75299	111	5.18296e-39	down-regulated
SLAMF1|6504	1.20837	108	4.54745	111	2.83106e-58	down-regulated
SLA|6503	6.84165	108	7.89511	111	1.85753e-13	down-regulated
SLC1A3|6507	6.68511	108	9.26985	111	2.85504e-39	down-regulated
SLC25A11|8402	9.98597	108	9.73895	111	0.00135172	up-regulated
SLC25A13|10165	8.94662	108	8.83965	111	0.400489	not DE
SLC25A1|6576	10.1674	108	10.2017	111	1	not DE
SLC38A4|55089	1.88992	108	4.32636	111	3.94464e-22	down-regulated
SLC6A2|6530	0.171052	108	4.50282	111	5.88915e-96	down-regulated
SMYD2|56950	9.10101	108	9.35351	111	0.0269698	down-regulated
SNAI1|6615	5.75235	108	6.73693	111	7.394e-10	down-regulated
SNCAIP|9627	4.22493	108	7.41734	111	1.15606e-36	down-regulated
SNCA|6622	4.03178	108	7.23643	111	5.33208e-55	down-regulated
SNRPB|6628	11.5	108	10.4281	111	3.74629e-30	up-regulated
SOCS1|8651	3.98531	108	5.29041	111	8.34053e-14	down-regulated
SOD2|6648	10.8658	108	12.7122	111	1.64507e-45	down-regulated
SORBS3|10174	10.8038	108	11.2371	111	2.84795e-05	down-regulated
SPI1|6688	7.35368	108	7.92246	111	4.6397e-05	down-regulated
SPNS1|83985	9.7705	108	9.14093	111	1.06266e-12	up-regulated
SPN|6693	5.4377	108	7.36735	111	2.4513e-40	down-regulated
SPRY2|10253	6.69342	108	10.4102	111	4.47157e-64	down-regulated
SPSB1|80176	8.47001	108	9.58543	111	1.68807e-15	down-regulated
SPSB2|84727	7.06692	108	6.32716	111	7.39004e-09	up-regulated
SPSB4|92369	2.23151	108	3.22148	111	0.000164962	down-regulated
SRGN|5552	8.37445	108	10.4776	111	3.6888e-50	down-regulated
STAP2|55620	9.26008	108	8.08787	111	3.16563e-10	up-regulated
STAT1|6772	11.6829	108	11.7326	111	1	not DE
STK11|6794	9.92542	108	9.48459	111	1.57454e-07	up-regulated
STUB1|10273	10.8654	108	10.0672	111	5.92933e-15	up-regulated
SYK|6850	8.27269	108	9.14518	111	3.94584e-09	down-regulated
TADA3|10474	10.9349	108	10.5108	111	5.72461e-12	up-regulated
TAF10|6881	9.68668	108	9.1289	111	7.49537e-13	up-regulated
TAF1C|9013	8.92714	108	9.31302	111	2.43669e-05	down-regulated
TAF5|6877	6.54761	108	6.80747	111	0.000189944	down-regulated
TAP1|6890	10.1735	108	10.2077	111	1	not DE
TAP2|6891	9.2103	108	10.0435	111	6.49588e-16	down-regulated
TARP|445347	2.17677	108	3.98343	111	1.02318e-08	down-regulated
TAT|6898	4.70235	108	9.22687	111	4.57629e-12	down-regulated
TFAP2C|7022	9.39426	108	10.1595	111	0.0168362	down-regulated
TFDP1|7027	10.6727	108	10.3623	111	2.37393e-07	up-regulated
TGFB1|7040	9.43425	108	9.13804	111	0.0164447	up-regulated
TGFB2|7042	7.30186	108	8.99454	111	5.27981e-16	down-regulated
TGFBR1|7046	9.82554	108	10.7794	111	1.20522e-18	down-regulated
TGFBR2|7048	9.72455	108	13.1467	111	1.48509e-74	down-regulated
TGM1|7051	2.69985	108	4.78118	111	9.91539e-26	down-regulated
THY1|7070	11.0003	108	10.6684	111	0.0672528	not DE
TINAGL1|64129	8.05961	108	11.0737	111	9.82975e-43	down-regulated
TLE1|7088	8.7666	108	10.1709	111	1.27428e-15	down-regulated
TLR1|7096	6.24692	108	8.02712	111	9.173e-34	down-regulated
TLR2|7097	7.21241	108	8.72662	111	1.11624e-24	down-regulated
TLR3|7098	6.25258	108	8.37951	111	4.32651e-25	down-regulated
TLR4|7099	7.22613	108	9.99697	111	1.42291e-62	down-regulated
TLR9|54106	3.25617	108	4.51411	111	8.15586e-19	down-regulated
TNFAIP3|7128	7.86242	108	9.71593	111	1.59692e-52	down-regulated
TNFRSF10D|8793	4.79184	108	7.8099	111	1.27946e-46	down-regulated
TNFRSF13B|23495	0.246226	108	2.06341	111	1.65913e-19	down-regulated
TNFRSF1B|7133	7.93253	108	10.2625	111	1.00432e-58	down-regulated
TNFRSF4|7293	4.52138	108	4.31205	111	0.630367	not DE
TNFRSF6B|8771	4.67714	108	4.65742	111	1	not DE
TNFRSF9|3604	0.852529	108	1.10424	111	0.284753	not DE
TNFSF14|8740	0.362301	108	2.46025	111	2.25166e-35	down-regulated
TOMM40|10452	10.0064	108	8.96751	111	6.47517e-31	up-regulated
TOP2A|7153	11.0322	108	7.45518	111	9.51437e-45	up-regulated
TP53BP2|7159	9.74614	108	9.91947	111	0.239514	not DE
TP63|8626	5.55793	108	10.1772	111	3.05573e-33	down-regulated
TRADD|8717	7.98837	108	8.04937	111	1	not DE
TRAF1|7185	6.85185	108	7.68579	111	1.33808e-11	down-regulated
TRAF2|7186	9.01603	108	7.84497	111	1.35085e-24	up-regulated
TRAT1|50852	0.611566	108	3.35398	111	4.65345e-46	down-regulated
TRIM28|10155	12.5907	108	11.8418	111	1.39157e-24	up-regulated
TRIM69|140691	3.07848	108	4.00536	111	2.13057e-13	down-regulated
TRPC1|7220	5.53886	108	7.74967	111	2.3905e-30	down-regulated
TSHR|7253	0.73596	108	3.6738	111	4.54706e-44	down-regulated
TTK|7272	7.32547	108	4.86267	111	5.4504e-32	up-regulated
TUBA4A|7277	8.8272	108	9.2401	111	0.0887743	not DE
TUBB3|10381	8.85922	108	6.55406	111	9.7368e-23	up-regulated
TUBB4|10382	5.64295	108	5.70356	111	1	not DE
TUBB6|84617	9.23424	108	11.3287	111	5.91505e-48	down-regulated
TUBB|203068	14.0244	108	13.5885	111	9.34938e-09	up-regulated
TWIST1|7291	5.71708	108	8.14739	111	7.21486e-22	down-regulated
TYROBP|7305	8.46983	108	8.99498	111	0.000263372	down-regulated
UBD|10537	5.74512	108	7.69555	111	1.09606e-10	down-regulated
UBE2M|9040	10.1539	108	9.27432	111	6.51939e-26	up-regulated
UCHL1|7345	5.78524	108	7.37393	111	1.4413e-11	down-regulated
UQCR10|29796	10.3809	108	9.83843	111	5.6411e-10	up-regulated
UQCRC1|7384	11.5709	108	11.0853	111	1.93739e-10	up-regulated
UQCRQ|27089	11.0871	108	10.1505	111	5.33096e-17	up-regulated
USMG5|84833	9.49369	108	9.2829	111	0.0366013	up-regulated
USP2|9099	5.06217	108	7.01134	111	2.90964e-17	down-regulated
VAV1|7409	6.15231	108	7.15063	111	2.94664e-09	down-regulated
VCAM1|7412	7.38487	108	9.48108	111	3.20558e-29	down-regulated
VCAN|1462	11.3634	108	11.2513	111	1	not DE
VPS28|51160	11.203	108	10.2917	111	1.52395e-20	up-regulated
VRK1|7443	8.07513	108	7.87027	111	0.00302903	up-regulated
WAS|7454	5.88571	108	6.85533	111	2.77563e-15	down-regulated
YBX1|4904	11.8398	108	12.6074	111	4.67356e-19	down-regulated
YES1|7525	10.0131	108	10.7279	111	7.18168e-11	down-regulated
YWHAQ|10971	12.6041	108	12.7001	111	0.345315	not DE
ZAP70|7535	2.97198	108	5.50832	111	4.77128e-33	down-regulated
ZNF668|79759	8.12383	108	7.08128	111	5.51868e-27	up-regulated

## Sheet: ttest_nor_tum_cluster5
	Mean of patients in cluster	Number of patients in cluster	Mean of other patients	Number of other patients	Adjusted 2-sided p-value	Regulation Class
ABCB1|5243	5.07204	111	8.46702	111	6.59753e-52	down-regulated
ACTL6A|86	10.3559	111	9.54823	111	5.70011e-33	up-regulated
ACVRL1|94	8.7825	111	9.76745	111	5.71768e-22	down-regulated
ADAP2|55803	8.35786	111	7.85295	111	9.75128e-07	up-regulated
AES|166	12.3465	111	12.5231	111	0.0161051	down-regulated
AGAP2|116986	6.1352	111	6.25811	111	0.962853	not DE
ANK2|287	7.71662	111	10.0356	111	2.39392e-36	down-regulated
AP1M1|8907	9.90437	111	9.91726	111	1	not DE
ARHGAP15|55843	5.9007	111	6.27372	111	0.00271975	down-regulated
ARHGAP9|64333	6.49668	111	6.66032	111	0.453486	not DE
ARHGEF1|9138	9.97495	111	10.0457	111	1	not DE
ASB2|51676	3.56389	111	5.14939	111	1.00091e-17	down-regulated
AURKA|6790	8.4216	111	5.77963	111	1.69422e-53	up-regulated
AURKB|9212	6.65817	111	3.77207	111	1.23579e-35	up-regulated
B2M|567	15.3227	111	15.1776	111	0.204658	not DE
BACH1|571	10.0185	111	9.93439	111	0.748895	not DE
BAD|572	9.2163	111	9.07109	111	0.263278	not DE
BAG1|573	10.3434	111	10.3815	111	1	not DE
BAIAP2L1|55971	9.44408	111	8.65278	111	4.30486e-11	up-regulated
BAK1|578	8.71407	111	7.92003	111	1.19561e-27	up-regulated
BAX|581	9.05914	111	8.15621	111	3.88641e-23	up-regulated
BGN|633	14.486	111	11.3249	111	2.05677e-69	up-regulated
BID|637	8.61045	111	8.54408	111	1	not DE
BIRC3|330	7.74879	111	8.60251	111	2.47232e-09	down-regulated
BLM|641	6.94415	111	5.46944	111	6.32929e-27	up-regulated
BMP1|649	10.2468	111	8.95188	111	9.319e-31	up-regulated
BMX|660	2.50702	111	6.99839	111	4.77035e-58	down-regulated
BRF1|2972	9.16256	111	8.96427	111	0.0836692	not DE
BTK|695	7.34172	111	6.94158	111	0.00082896	up-regulated
CALR|811	14.0718	111	13.2512	111	2.77574e-25	up-regulated
CAMK2A|815	3.72351	111	1.77829	111	1.38563e-23	up-regulated
CASP10|843	7.50454	111	8.49918	111	1.60913e-17	down-regulated
CAV1|857	10.6614	111	13.637	111	2.72619e-57	down-regulated
CCDC8|83987	8.17045	111	9.7177	111	7.83315e-19	down-regulated
CCL22|6367	6.20615	111	6.25677	111	1	not DE
CCNA2|890	8.33982	111	5.89954	111	1.05284e-40	up-regulated
CCR4|1233	4.49484	111	3.07136	111	6.34313e-12	up-regulated
CCR5|1234	7.14878	111	6.85802	111	0.10244	not DE
CD1D|912	4.27663	111	5.17567	111	2.05946e-13	down-regulated
CD247|919	4.82458	111	6.11094	111	1.56648e-15	down-regulated
CD24|100133941	14.0641	111	12.7453	111	7.70907e-06	up-regulated
CD274|29126	4.38849	111	4.61702	111	0.294919	not DE
CD28|940	5.72351	111	5.93306	111	0.540133	not DE
CD2|914	6.79319	111	7.17849	111	0.0339671	down-regulated
CD38|952	3.23426	111	4.84509	111	2.21953e-13	down-regulated
CD3D|915	4.99585	111	5.65543	111	0.000216058	down-regulated
CD3E|916	6.5947	111	7.41021	111	2.33556e-07	down-regulated
CD3G|917	3.61127	111	4.45664	111	2.42634e-05	down-regulated
CD40LG|959	2.81833	111	4.65313	111	1.52296e-20	down-regulated
CD40|958	7.59475	111	8.50226	111	8.97558e-23	down-regulated
CD4|920	10.1581	111	10.0532	111	0.95266	not DE
CD5|921	5.44678	111	5.66369	111	0.519702	not DE
CD79A|973	4.61134	111	6.16116	111	1.9381e-08	down-regulated
CD79B|974	4.38787	111	6.6435	111	1.56888e-33	down-regulated
CD7|924	4.54143	111	5.29583	111	4.68746e-06	down-regulated
CD80|941	5.04998	111	2.33605	111	3.29196e-45	up-regulated
CD86|942	8.05684	111	7.09028	111	2.02971e-16	up-regulated
CD8A|925	6.28947	111	7.19925	111	1.36247e-07	down-regulated
CDC14B|8555	7.96608	111	9.62152	111	2.22858e-47	down-regulated
CDK1|983	9.23109	111	6.49178	111	2.52746e-49	up-regulated
CDK5|1020	8.20901	111	7.16242	111	2.39392e-36	up-regulated
CDK9|1025	9.98561	111	9.98849	111	1	not DE
CDKN2A|1029	6.96381	111	5.34684	111	9.93262e-19	up-regulated
CHCHD3|54927	9.68749	111	9.52667	111	0.0135538	up-regulated
CHEK1|1111	7.49853	111	6.4893	111	2.91671e-20	up-regulated
CHEK2|11200	7.40042	111	6.95179	111	1.00202e-05	up-regulated
CNTN1|1272	7.85597	111	8.12754	111	0.447938	not DE
COX5B|1329	10.2411	111	10.1423	111	0.715188	not DE
COX6A1|1337	11.0039	111	10.4473	111	5.63479e-13	up-regulated
COX6B1|1340	11.35	111	11.0371	111	7.4757e-06	up-regulated
CRYAB|1410	8.20948	111	12.7638	111	7.75754e-75	down-regulated
CSF2RA|1438	6.82626	111	7.46566	111	4.32079e-06	down-regulated
CSF2RB|1439	7.52132	111	8.24247	111	1.08138e-10	down-regulated
CSNK2A2|1459	8.73567	111	9.37208	111	1.41276e-22	down-regulated
CTBP1|1487	10.9433	111	10.8558	111	0.377255	not DE
CTLA4|1493	3.9793	111	3.6529	111	0.195408	not DE
CTSC|1075	10.3684	111	10.8114	111	0.000285056	down-regulated
CXCR4|7852	10.5931	111	9.58475	111	7.82268e-16	up-regulated
DAPK1|1612	8.90009	111	8.7866	111	0.896443	not DE
DBNL|28988	10.896	111	10.6315	111	0.000140349	up-regulated
DCN|1634	14.5922	111	15.3701	111	3.61521e-10	down-regulated
DEAF1|10522	9.08369	111	9.08714	111	1	not DE
DGKZ|8525	9.19625	111	9.23975	111	1	not DE
DOCK4|9732	9.06544	111	9.33607	111	0.00595588	down-regulated
DPP4|1803	8.26687	111	9.02699	111	1.11019e-07	down-regulated
E4F1|1877	8.73347	111	8.12813	111	2.40702e-08	up-regulated
ECSIT|51295	8.74102	111	9.24601	111	9.67165e-11	down-regulated
EFEMP2|30008	10.4261	111	10.363	111	1	not DE
EGFR|1956	7.86313	111	10.6824	111	3.07201e-37	down-regulated
EGR1|1958	11.4929	111	14.5147	111	1.20045e-40	down-regulated
EIF2C2|27161	7.91068	111	7.55669	111	0.000482927	up-regulated
EPHA3|2042	7.10621	111	6.67591	111	0.116959	not DE
ETS1|2113	10.9748	111	11.7953	111	5.71245e-23	down-regulated
ETS2|2114	9.70644	111	11.2748	111	1.18958e-48	down-regulated
FAF1|11124	9.63644	111	9.84986	111	1.6618e-06	down-regulated
FASLG|356	2.95754	111	3.40165	111	0.0425678	down-regulated
FAS|355	8.21895	111	8.72892	111	7.21514e-11	down-regulated
FCGR3A|2214	11.2442	111	9.43182	111	5.70011e-33	up-regulated
FCN1|2219	3.02276	111	5.39504	111	1.39378e-20	down-regulated
FCRL3|115352	1.84778	111	2.27959	111	0.114474	not DE
FGR|2268	7.03543	111	7.63303	111	1.07099e-06	down-regulated
FMOD|2331	11.4805	111	12.5197	111	1.50861e-14	down-regulated
FN1|2335	17.906	111	13.3838	111	1.01801e-73	up-regulated
FOXP3|50943	5.73305	111	3.70695	111	4.62882e-28	up-regulated
FYB|2533	8.68657	111	8.40798	111	0.0314699	up-regulated
FYN|2534	9.11814	111	9.96232	111	1.12435e-16	down-regulated
GAPDH|2597	15.4412	111	14.5869	111	4.66727e-18	up-regulated
GET4|51608	9.30061	111	8.96726	111	7.40931e-05	up-regulated
GLG1|2734	12.1904	111	12.4301	111	1.1599e-06	down-regulated
GNB2|2783	11.94	111	11.4334	111	2.87288e-11	up-regulated
GP1BA|2811	2.37821	111	3.5471	111	5.11603e-12	down-regulated
GPS2|2874	9.3596	111	9.53642	111	0.00401487	down-regulated
GPSM2|29899	8.9392	111	8.0386	111	1.27994e-20	up-regulated
GRAP2|9402	4.46565	111	5.51451	111	7.51958e-14	down-regulated
GRAP|10750	6.56068	111	6.97086	111	0.000213448	down-regulated
GZMA|3001	5.37234	111	5.85319	111	0.00445428	down-regulated
GZMB|3002	3.33848	111	4.36568	111	2.22508e-06	down-regulated
H2AFX|3014	9.09486	111	7.75514	111	4.07863e-28	up-regulated
HABP4|22927	7.95402	111	8.89109	111	3.16192e-22	down-regulated
HCK|3055	8.34664	111	7.80437	111	1.87097e-05	up-regulated
HDAC2|3066	11.0979	111	10.7801	111	1.35204e-07	up-regulated
HDC|3067	4.16192	111	5.26721	111	3.99513e-07	down-regulated
HECW1|23072	3.71742	111	3.20757	111	0.0121866	up-regulated
HGF|3082	6.06935	111	6.71675	111	9.56127e-05	down-regulated
HIST2H2AC|8338	2.47857	111	1.32805	111	1.1042e-13	up-regulated
HLA-A|3105	13.6222	111	13.362	111	0.011554	up-regulated
HLA-B|3106	14.334	111	14.0735	111	0.00990046	up-regulated
HLA-DRB1|3123	11.8442	111	11.414	111	0.00765019	up-regulated
HLA-E|3133	12.326	111	13.2909	111	6.88963e-29	down-regulated
HMGA1|3159	10.3949	111	9.44851	111	3.42849e-17	up-regulated
HMGB2|3148	10.7115	111	10.3355	111	0.000138737	up-regulated
HOXD8|3234	7.63825	111	7.99225	111	0.0152467	down-regulated
HRAS|3265	8.65408	111	8.32272	111	0.00990046	up-regulated
HSPB1|3315	12.8174	111	11.5812	111	2.07057e-17	up-regulated
HSPB2|3316	5.71313	111	8.40231	111	2.72619e-57	down-regulated
HSPB6|126393	7.17105	111	12.0119	111	3.94305e-56	down-regulated
HTR2A|3356	1.502	111	4.54594	111	1.71374e-34	down-regulated
ICAM1|3383	10.0723	111	9.86795	111	0.135616	not DE
ICAM5|7087	1.88368	111	3.77641	111	2.20612e-15	down-regulated
IFI16|3428	10.9791	111	11.411	111	2.42342e-08	down-regulated
IFNAR2|3455	8.49488	111	8.92698	111	3.3456e-14	down-regulated
IFNG|3458	0.676959	111	0.83751	111	0.612738	not DE
IKBKG|8517	8.3565	111	8.19826	111	0.0641597	not DE
IKZF3|22806	3.76065	111	4.06648	111	0.633954	not DE
IL10RA|3587	8.41486	111	8.86228	111	0.000473848	down-regulated
IL10|3586	3.53811	111	3.31773	111	0.783473	not DE
IL12RB2|3595	2.88964	111	4.38441	111	7.21514e-11	down-regulated
IL1R1|3554	10.7974	111	11.5504	111	1.10473e-12	down-regulated
IL1RAP|3556	7.83703	111	8.09752	111	0.0214251	down-regulated
IL1RL1|9173	3.20449	111	3.54933	111	0.395035	not DE
IL21R|50615	6.4825	111	3.55666	111	1.19506e-51	up-regulated
IL27RA|9466	7.63423	111	8.81231	111	5.25994e-21	down-regulated
IL2RA|3559	4.59166	111	4.17853	111	0.116959	not DE
IL2RB|3560	7.42327	111	7.68883	111	0.088883	not DE
IL2RG|3561	7.80605	111	8.06941	111	0.111317	not DE
IL9R|3581	2.10649	111	0.710612	111	7.23132e-17	up-regulated
INA|9118	1.34618	111	0.6535	111	0.00261436	up-regulated
IRAK1|3654	11.0089	111	10.5944	111	4.65239e-07	up-regulated
IRF1|3659	9.7554	111	9.61863	111	0.295286	not DE
IRF7|3665	9.04719	111	7.59484	111	3.56007e-27	up-regulated
IRF8|3394	7.88118	111	8.24357	111	0.00187103	down-regulated
IRF9|10379	10.3886	111	9.60109	111	4.7485e-15	up-regulated
ITGAL|3683	8.29651	111	8.07675	111	0.214814	not DE
ITGB2|3689	10.6489	111	9.84941	111	3.91207e-09	up-regulated
ITGB7|3695	6.34184	111	6.46648	111	1	not DE
ITK|3702	5.12425	111	5.94503	111	2.53555e-08	down-regulated
IVNS1ABP|10625	11.2333	111	11.2485	111	1	not DE
JAK3|3718	7.09048	111	7.38543	111	0.0236857	down-regulated
KALRN|8997	7.80017	111	9.21299	111	1.303e-27	down-regulated
KCNA3|3738	3.61956	111	4.81275	111	1.10254e-12	down-regulated
KCNAB2|8514	7.71741	111	7.4516	111	0.0400456	up-regulated
KCNH8|131096	0.930253	111	5.42212	111	9.79153e-49	down-regulated
KDM1A|23028	10.8345	111	10.5718	111	2.71393e-07	up-regulated
KDM4D|55693	4.68852	111	5.33965	111	2.99715e-11	down-regulated
KEAP1|9817	10.3646	111	10.2341	111	0.22263	not DE
KIR3DL2|3812	0.248928	111	0.566888	111	0.00274208	down-regulated
KIT|3815	8.19866	111	12.0435	111	2.41036e-48	down-regulated
KLRC1|3821	1.20056	111	3.34632	111	8.2712e-25	down-regulated
KLRC2|3822	1.40601	111	1.88837	111	0.0504429	not DE
KLRC3|3823	1.03719	111	1.40462	111	0.116959	not DE
KLRD1|3824	4.27978	111	5.07422	111	2.97323e-06	down-regulated
KPNA2|3838	11.3144	111	9.5713	111	5.94727e-41	up-regulated
LATS2|26524	9.36548	111	9.78413	111	1.79074e-07	down-regulated
LAT|27040	5.85388	111	6.17249	111	0.0399429	down-regulated
LCK|3932	5.75706	111	6.4644	111	1.49512e-05	down-regulated
LCP2|3937	8.49031	111	8.17647	111	0.000889564	up-regulated
LGALS1|3956	12.8254	111	12.5958	111	0.183469	not DE
LGALS2|3957	1.93192	111	3.75576	111	3.46783e-14	down-regulated
LILRB1|10859	6.91028	111	6.1043	111	2.44016e-10	up-regulated
LILRB2|10288	6.75089	111	6.2718	111	0.00347651	up-regulated
LMNA|4000	12.85	111	13.1106	111	0.0274542	down-regulated
LRRK2|120892	7.83408	111	8.66304	111	4.42443e-08	down-regulated
LSAMP|4045	4.0296	111	4.67065	111	0.0106553	down-regulated
LTA|4049	2.68317	111	2.1336	111	0.00290795	up-regulated
LTBP1|4052	10.9454	111	10.4143	111	2.95254e-06	up-regulated
LTB|4050	4.843	111	4.66157	111	1	not DE
LY96|23643	6.85807	111	6.85789	111	1	not DE
LYN|4067	9.11894	111	9.54307	111	3.12048e-08	down-regulated
MAD1L1|8379	8.35197	111	8.17873	111	0.226664	not DE
MAP1A|4130	9.76646	111	9.71189	111	1	not DE
MAP2|4133	7.24785	111	8.88466	111	1.90531e-26	down-regulated
MAP7D1|55700	10.8368	111	11.158	111	0.00398682	down-regulated
MARCH1|55016	6.50455	111	5.72419	111	2.50349e-09	up-regulated
MDH1|4190	11.2016	111	11.6979	111	2.98203e-08	down-regulated
MED16|10025	9.75093	111	9.61505	111	0.279815	not DE
MEOX2|4223	5.23294	111	8.98304	111	1.89214e-46	down-regulated
MIA|8190	2.93061	111	7.49523	111	5.1591e-33	down-regulated
MIF|4282	11.6199	111	10.2361	111	9.93262e-19	up-regulated
MMP2|4313	14.0769	111	13.1416	111	5.46607e-15	up-regulated
MMP7|4316	8.09026	111	9.94775	111	1.11019e-07	down-regulated
MS4A1|931	2.95661	111	4.82584	111	2.48101e-11	down-regulated
MS4A2|2206	5.86423	111	5.79083	111	1	not DE
MSH2|4436	9.72252	111	9.50142	111	0.00164271	up-regulated
MSH6|2956	10.7657	111	10.3576	111	4.10578e-13	up-regulated
MSN|4478	12.8301	111	13.2073	111	6.95872e-08	down-regulated
MUC16|94025	4.96346	111	7.40441	111	6.26856e-09	down-regulated
MYC|4609	9.84949	111	11.891	111	5.31687e-35	down-regulated
MYST1|84148	9.18432	111	9.20757	111	1	not DE
NCAN|1463	0.285069	111	0.478277	111	0.366673	not DE
NCF1|653361	6.15426	111	5.80294	111	0.0512699	not DE
NCK1|4690	9.10005	111	9.53327	111	1.3756e-16	down-regulated
NCK2|8440	9.67414	111	10.0727	111	4.61736e-08	down-regulated
NDN|4692	8.52256	111	9.83018	111	5.00607e-31	down-regulated
NDUFA11|126328	10.1328	111	9.98162	111	0.135235	not DE
NDUFA13|51079	10.8496	111	10.4252	111	1.2848e-05	up-regulated
NDUFA2|4695	9.64417	111	9.33433	111	3.45326e-05	up-regulated
NDUFA8|4702	9.60049	111	9.31068	111	4.34775e-06	up-regulated
NDUFA9|4704	10.1636	111	10.0411	111	0.0619606	not DE
NDUFB10|4716	10.3969	111	9.87922	111	1.17814e-10	up-regulated
NDUFB11|54539	10.287	111	9.83865	111	1.46786e-09	up-regulated
NDUFB6|4712	9.20122	111	9.04822	111	0.00990046	up-regulated
NDUFB7|4713	9.58039	111	9.58482	111	1	not DE
NDUFB8|4714	9.87714	111	9.98357	111	0.339301	not DE
NDUFS3|4722	10.1208	111	9.97419	111	0.0159862	up-regulated
NDUFS5|4725	10.8316	111	10.7746	111	1	not DE
NDUFS7|374291	8.80564	111	8.84422	111	1	not DE
NDUFS8|4728	9.82526	111	9.40702	111	1.99748e-05	up-regulated
NOTCH1|4851	9.80381	111	10.5673	111	3.36864e-21	down-regulated
NOTCH4|4855	8.72624	111	10.2008	111	2.90529e-38	down-regulated
NQO2|4835	8.65861	111	9.15582	111	1.70453e-06	down-regulated
NTM|50863	9.03305	111	7.59993	111	1.73381e-16	up-regulated
OTUB1|55611	10.6931	111	10.2269	111	4.61438e-14	up-regulated
PAG1|55824	8.16624	111	7.65654	111	2.92515e-09	up-regulated
PAK3|5063	1.9934	111	5.65364	111	5.89474e-47	down-regulated
PARK7|11315	11.7524	111	11.6588	111	0.34725	not DE
PDCD1LG2|80380	6.24821	111	6.99198	111	1.02789e-11	down-regulated
PDCD1|5133	3.02684	111	2.86968	111	1	not DE
PDCD5|9141	9.30868	111	9.0814	111	0.000240443	up-regulated
PDLIM7|9260	10.2851	111	9.73299	111	4.19716e-07	up-regulated
PDZD2|23037	8.95661	111	11.0218	111	1.01578e-31	down-regulated
PELI1|57162	8.9264	111	10.3972	111	1.25261e-48	down-regulated
PHF1|5252	9.66038	111	10.2271	111	5.41178e-16	down-regulated
PIK3CD|5293	7.96877	111	8.62397	111	1.43698e-16	down-regulated
PIK3CG|5294	6.5993	111	6.57688	111	1	not DE
PIN1|5300	8.76988	111	8.57378	111	0.226664	not DE
PLAGL1|5325	7.79872	111	9.61941	111	4.16018e-54	down-regulated
PLAUR|5329	9.99448	111	7.6481	111	5.7943e-56	up-regulated
PLAU|5328	11.85	111	9.57811	111	2.72619e-57	up-regulated
PLCB2|5330	7.70683	111	7.81358	111	1	not DE
PLD1|5337	8.35106	111	9.4751	111	1.65166e-30	down-regulated
PLK1|5347	8.42073	111	5.28519	111	4.17722e-51	up-regulated
PLK3|1263	8.33409	111	8.81918	111	5.25763e-05	down-regulated
PML|5371	10.4486	111	10.8126	111	1.08138e-10	down-regulated
POU5F1|5460	0.782004	111	2.06711	111	2.74293e-16	down-regulated
PPARA|5465	7.98815	111	9.68584	111	3.51467e-41	down-regulated
PPARGC1A|10891	4.33393	111	6.90605	111	1.99967e-35	down-regulated
PPP4C|5531	11.0352	111	9.88267	111	4.79188e-43	up-regulated
PRF1|5551	5.25899	111	6.91	111	4.20635e-30	down-regulated
PRKCB|5579	5.91669	111	7.04286	111	1.62904e-13	down-regulated
PRKCSH|5589	12.0917	111	11.8568	111	0.0063581	up-regulated
PRKCZ|5590	8.38969	111	7.50785	111	2.58363e-05	up-regulated
PRKD1|5587	7.49993	111	8.32212	111	2.42545e-22	down-regulated
PRMT1|3276	10.6634	111	10.4658	111	0.0318719	up-regulated
PSMA7|5688	11.356	111	10.8238	111	2.43947e-10	up-regulated
PSMB10|5699	9.1655	111	8.99644	111	0.226664	not DE
PSMB3|5691	10.821	111	10.1178	111	5.6902e-13	up-regulated
PSMB4|5692	11.9404	111	11.4524	111	7.82268e-16	up-regulated
PSMB6|5694	10.2699	111	10.2213	111	1	not DE
PSMB8|5696	10.2218	111	9.96677	111	0.00990046	up-regulated
PSMB9|5698	8.4136	111	8.35296	111	1	not DE
PSMC3|5702	10.8727	111	10.6114	111	0.000560473	up-regulated
PSMD4|5710	11.5035	111	10.9878	111	9.80873e-16	up-regulated
PSME2|5721	10.8315	111	10.0653	111	4.23943e-24	up-regulated
PTAFR|5724	6.69461	111	6.74685	111	1	not DE
PTGS2|5743	4.72361	111	8.13183	111	5.17386e-39	down-regulated
PTPN22|26191	6.28409	111	5.89522	111	0.00836559	up-regulated
PTPN6|5777	9.54353	111	9.00928	111	1.32452e-08	up-regulated
PTPRCAP|5790	5.5294	111	6.22366	111	2.51232e-05	down-regulated
PTPRC|5788	9.43573	111	9.46371	111	1	not DE
PTPRZ1|5803	2.19102	111	7.6978	111	4.83326e-46	down-regulated
PTTG1|9232	7.94519	111	5.32418	111	5.89474e-47	up-regulated
PXDN|7837	12.7164	111	11.5128	111	3.69795e-23	up-regulated
RABAC1|10567	10.2546	111	9.70838	111	1.68707e-09	up-regulated
RAC2|5880	8.80971	111	8.68582	111	0.746854	not DE
RAD23A|5886	10.9913	111	11.0309	111	1	not DE
RAD51|5888	7.04282	111	4.68116	111	5.98333e-47	up-regulated
RASGRF1|5923	4.70616	111	4.07681	111	0.0131947	up-regulated
RASGRF2|5924	8.09439	111	8.04816	111	1	not DE
RASIP1|54922	7.14294	111	9.14079	111	4.94895e-44	down-regulated
RASSF1|11186	8.95377	111	9.33935	111	4.65295e-08	down-regulated
RASSF2|9770	9.38985	111	9.17436	111	0.0710572	not DE
RASSF5|83593	8.5795	111	8.85783	111	0.017801	down-regulated
RBCK1|10616	10.5079	111	10.2702	111	0.000224966	up-regulated
RBX1|9978	9.78337	111	9.34412	111	3.83791e-11	up-regulated
REXO2|25996	9.40489	111	9.52173	111	0.235537	not DE
RFWD3|55159	9.67786	111	9.29371	111	1.6618e-06	up-regulated
RGL1|23179	9.04723	111	10.4028	111	9.48231e-37	down-regulated
RGL4|266747	1.60467	111	3.02029	111	1.21879e-19	down-regulated
RHEB|6009	10.0905	111	9.95598	111	0.0302147	up-regulated
RIN1|9610	6.82089	111	6.92575	111	1	not DE
RING1|6015	9.32492	111	9.48648	111	0.0423909	down-regulated
RIPK2|8767	9.07515	111	8.48193	111	3.40511e-15	up-regulated
RPL11|6135	13.4354	111	14.2956	111	8.35357e-23	down-regulated
RPL26|6154	12.9048	111	13.7727	111	5.0889e-20	down-regulated
RPS10|6204	12.1757	111	12.4782	111	0.00030341	down-regulated
RPS7|6201	12.044	111	12.6533	111	9.47126e-16	down-regulated
RRM2|6241	9.57724	111	6.12898	111	7.83837e-43	up-regulated
S100A4|6275	10.6997	111	11.2535	111	0.000667862	down-regulated
S100A9|6280	8.56048	111	8.08666	111	0.438844	not DE
S100B|6285	4.05274	111	10.0387	111	6.65045e-76	down-regulated
SAMSN1|64092	7.32807	111	6.53401	111	3.01562e-12	up-regulated
SAP30|8819	7.56864	111	6.89651	111	8.27214e-15	up-regulated
SELL|6402	6.78111	111	6.83379	111	1	not DE
SELPLG|6404	9.11189	111	8.66519	111	3.93653e-05	up-regulated
SELP|6403	4.38866	111	8.86505	111	1.47214e-38	down-regulated
SENP3|26168	9.40674	111	9.7806	111	1.1042e-13	down-regulated
SERBP1|26135	12.5084	111	12.6423	111	0.011052	down-regulated
SERPINB9|5272	7.96162	111	8.43692	111	2.13687e-07	down-regulated
SERPING1|710	12.7737	111	13.6426	111	1.97966e-17	down-regulated
SERPINH1|871	12.8229	111	11.4644	111	1.7424e-34	up-regulated
SH2B1|25970	9.40622	111	9.85869	111	2.35269e-06	down-regulated
SH2B2|10603	4.33055	111	3.98156	111	0.116959	not DE
SH3GL3|6457	0.421407	111	1.09368	111	0.000167109	down-regulated
SH3KBP1|30011	9.56165	111	10.2241	111	2.53835e-10	down-regulated
SH3PXD2A|9644	11.7218	111	11.0653	111	7.29849e-20	up-regulated
SH3PXD2B|285590	11.3485	111	10.8715	111	1.29617e-09	up-regulated
SHARPIN|81858	9.86257	111	9.33238	111	3.34567e-10	up-regulated
SIGIRR|59307	9.03353	111	8.45586	111	3.42979e-07	up-regulated
SIRPA|140885	10.1349	111	11.4049	111	7.29719e-54	down-regulated
SIT1|27240	3.80904	111	4.56231	111	4.36691e-05	down-regulated
SIVA1|10572	9.28186	111	9.21729	111	1	not DE
SKAP2|8935	9.39508	111	10.3972	111	5.63254e-32	down-regulated
SKP2|6502	7.14013	111	7.16679	111	1	not DE
SLA2|84174	4.26952	111	4.75299	111	0.00237039	down-regulated
SLAMF1|6504	3.59568	111	4.54745	111	3.25542e-08	down-regulated
SLA|6503	8.428	111	7.89511	111	6.68225e-06	up-regulated
SLC1A3|6507	8.6661	111	9.26985	111	0.000140349	down-regulated
SLC25A11|8402	9.57673	111	9.73895	111	0.0188594	down-regulated
SLC25A13|10165	9.07347	111	8.83965	111	0.0029252	up-regulated
SLC25A1|6576	10.0617	111	10.2017	111	0.680798	not DE
SLC38A4|55089	5.16781	111	4.32636	111	2.08819e-05	up-regulated
SLC6A2|6530	0.565453	111	4.50282	111	3.49044e-61	down-regulated
SMYD2|56950	9.51142	111	9.35351	111	0.0927971	not DE
SNAI1|6615	6.872	111	6.73693	111	0.914602	not DE
SNCAIP|9627	5.68126	111	7.41734	111	3.57031e-29	down-regulated
SNCA|6622	5.35805	111	7.23643	111	1.87203e-40	down-regulated
SNRPB|6628	11.2938	111	10.4281	111	1.58017e-26	up-regulated
SOCS1|8651	5.09674	111	5.29041	111	0.375568	not DE
SOD2|6648	11.5597	111	12.7122	111	3.20633e-30	down-regulated
SORBS3|10174	10.6207	111	11.2371	111	1.22085e-14	down-regulated
SPI1|6688	8.62472	111	7.92246	111	3.20099e-08	up-regulated
SPNS1|83985	9.77132	111	9.14093	111	1.27163e-17	up-regulated
SPN|6693	7.08184	111	7.36735	111	0.0404932	down-regulated
SPRY2|10253	7.56423	111	10.4102	111	5.45379e-63	down-regulated
SPSB1|80176	9.97093	111	9.58543	111	1.87073e-05	up-regulated
SPSB2|84727	6.63497	111	6.32716	111	0.0126036	up-regulated
SPSB4|92369	4.46587	111	3.22148	111	4.67166e-08	up-regulated
SRGN|5552	9.80662	111	10.4776	111	1.78523e-09	down-regulated
STAP2|55620	8.76225	111	8.08787	111	0.000355028	up-regulated
STAT1|6772	12.5425	111	11.7326	111	8.13497e-15	up-regulated
STK11|6794	9.55583	111	9.48459	111	1	not DE
STUB1|10273	10.492	111	10.0672	111	7.42124e-06	up-regulated
SYK|6850	9.24673	111	9.14518	111	0.95793	not DE
TADA3|10474	10.7155	111	10.5108	111	0.000310223	up-regulated
TAF10|6881	9.42105	111	9.1289	111	3.37532e-06	up-regulated
TAF1C|9013	8.74839	111	9.31302	111	4.13607e-12	down-regulated
TAF5|6877	6.69751	111	6.80747	111	0.171583	not DE
TAP1|6890	10.8979	111	10.2077	111	5.25367e-14	up-regulated
TAP2|6891	9.87183	111	10.0435	111	0.0944664	not DE
TARP|445347	3.05533	111	3.98343	111	0.00288734	down-regulated
TAT|6898	3.54334	111	9.22687	111	5.00349e-24	down-regulated
TFAP2C|7022	9.72816	111	10.1595	111	0.277086	not DE
TFDP1|7027	10.6671	111	10.3623	111	1.46404e-07	up-regulated
TGFB1|7040	10.2616	111	9.13804	111	2.05902e-27	up-regulated
TGFB2|7042	9.28439	111	8.99454	111	0.251446	not DE
TGFBR1|7046	11.3693	111	10.7794	111	1.62904e-13	up-regulated
TGFBR2|7048	11.2774	111	13.1467	111	5.81092e-52	down-regulated
TGM1|7051	3.24224	111	4.78118	111	1.56886e-16	down-regulated
THY1|7070	12.6228	111	10.6684	111	1.35351e-39	up-regulated
TINAGL1|64129	8.18543	111	11.0737	111	4.52458e-42	down-regulated
TLE1|7088	9.35143	111	10.1709	111	1.12695e-12	down-regulated
TLR1|7096	7.66232	111	8.02712	111	0.000368093	down-regulated
TLR2|7097	8.57723	111	8.72662	111	0.447938	not DE
TLR3|7098	7.38643	111	8.37951	111	5.73448e-13	down-regulated
TLR4|7099	8.92491	111	9.99697	111	3.39581e-20	down-regulated
TLR9|54106	3.71541	111	4.51411	111	3.92338e-14	down-regulated
TNFAIP3|7128	9.09481	111	9.71593	111	2.06726e-10	down-regulated
TNFRSF10D|8793	5.99229	111	7.8099	111	1.99251e-29	down-regulated
TNFRSF13B|23495	0.873019	111	2.06341	111	6.80369e-09	down-regulated
TNFRSF1B|7133	9.02972	111	10.2625	111	2.58673e-29	down-regulated
TNFRSF4|7293	5.18164	111	4.31205	111	9.47384e-08	up-regulated
TNFRSF6B|8771	4.84504	111	4.65742	111	0.664358	not DE
TNFRSF9|3604	3.74242	111	1.10424	111	1.18057e-37	up-regulated
TNFSF14|8740	1.46448	111	2.46025	111	2.43867e-08	down-regulated
TOMM40|10452	9.70361	111	8.96751	111	1.64102e-15	up-regulated
TOP2A|7153	10.9401	111	7.45518	111	4.16462e-44	up-regulated
TP53BP2|7159	10.1812	111	9.91947	111	0.000148989	up-regulated
TP63|8626	6.50025	111	10.1772	111	1.62755e-26	down-regulated
TRADD|8717	7.99169	111	8.04937	111	1	not DE
TRAF1|7185	7.32133	111	7.68579	111	0.000300144	down-regulated
TRAF2|7186	8.66092	111	7.84497	111	8.90824e-15	up-regulated
TRAT1|50852	2.52422	111	3.35398	111	5.17221e-05	down-regulated
TRIM28|10155	12.2833	111	11.8418	111	2.10155e-07	up-regulated
TRIM69|140691	4.2241	111	4.00536	111	0.10244	not DE
TRPC1|7220	6.99775	111	7.74967	111	1.74073e-18	down-regulated
TSHR|7253	1.59778	111	3.6738	111	4.0072e-24	down-regulated
TTK|7272	7.4666	111	4.86267	111	2.39392e-36	up-regulated
TUBA4A|7277	8.95445	111	9.2401	111	0.19818	not DE
TUBB3|10381	9.63536	111	6.55406	111	1.70232e-42	up-regulated
TUBB4|10382	5.61904	111	5.70356	111	1	not DE
TUBB6|84617	10.322	111	11.3287	111	2.65617e-19	down-regulated
TUBB|203068	14.168	111	13.5885	111	1.72498e-19	up-regulated
TWIST1|7291	7.31505	111	8.14739	111	2.28884e-08	down-regulated
TYROBP|7305	9.62728	111	8.99498	111	1.11969e-06	up-regulated
UBD|10537	6.92991	111	7.69555	111	0.00832412	down-regulated
UBE2M|9040	9.75785	111	9.27432	111	1.66214e-12	up-regulated
UCHL1|7345	7.63879	111	7.37393	111	0.633954	not DE
UQCR10|29796	10.1464	111	9.83843	111	0.000198815	up-regulated
UQCRC1|7384	11.2262	111	11.0853	111	0.15951	not DE
UQCRQ|27089	10.7269	111	10.1505	111	1.99582e-12	up-regulated
USMG5|84833	9.33425	111	9.2829	111	1	not DE
USP2|9099	5.30437	111	7.01134	111	2.12388e-17	down-regulated
VAV1|7409	7.41237	111	7.15063	111	0.0931344	not DE
VCAM1|7412	9.63055	111	9.48108	111	0.730518	not DE
VCAN|1462	14.2089	111	11.2513	111	7.08159e-54	up-regulated
VPS28|51160	10.7328	111	10.2917	111	1.63628e-07	up-regulated
VRK1|7443	8.05692	111	7.87027	111	0.0106553	up-regulated
WAS|7454	6.98819	111	6.85533	111	0.646153	not DE
YBX1|4904	12.2775	111	12.6074	111	0.000189484	down-regulated
YES1|7525	10.6464	111	10.7279	111	0.711425	not DE
YWHAQ|10971	12.8521	111	12.7001	111	0.0255201	up-regulated
ZAP70|7535	4.23353	111	5.50832	111	1.8667e-11	down-regulated
ZNF668|79759	8.36899	111	7.08128	111	8.90791e-41	up-regulated

## Sheet: ttest_nor_tum_cluster6
	Mean of patients in cluster	Number of patients in cluster	Mean of other patients	Number of other patients	Adjusted 2-sided p-value	Regulation Class
ABCB1|5243	4.82924	60	8.46702	111	1.30244e-33	down-regulated
ACTL6A|86	10.2305	60	9.54823	111	2.09306e-10	up-regulated
ACVRL1|94	8.69784	60	9.76745	111	4.35773e-18	down-regulated
ADAP2|55803	7.91523	60	7.85295	111	1	not DE
AES|166	13.2351	60	12.5231	111	1.27254e-08	up-regulated
AGAP2|116986	6.39272	60	6.25811	111	1	not DE
ANK2|287	6.9122	60	10.0356	111	4.62565e-32	down-regulated
AP1M1|8907	10.1605	60	9.91726	111	0.00931283	up-regulated
ARHGAP15|55843	5.79818	60	6.27372	111	7.72936e-05	down-regulated
ARHGAP9|64333	6.79867	60	6.66032	111	1	not DE
ARHGEF1|9138	10.7577	60	10.0457	111	8.17525e-10	up-regulated
ASB2|51676	4.19838	60	5.14939	111	3.99545e-06	down-regulated
AURKA|6790	8.82914	60	5.77963	111	4.19369e-35	up-regulated
AURKB|9212	7.96498	60	3.77207	111	3.95369e-51	up-regulated
B2M|567	15.1012	60	15.1776	111	1	not DE
BACH1|571	8.54977	60	9.93439	111	3.3865e-14	down-regulated
BAD|572	10.3375	60	9.07109	111	3.32732e-13	up-regulated
BAG1|573	10.9621	60	10.3815	111	0.00010134	up-regulated
BAIAP2L1|55971	9.73201	60	8.65278	111	2.78266e-12	up-regulated
BAK1|578	8.87757	60	7.92003	111	2.48496e-21	up-regulated
BAX|581	9.95164	60	8.15621	111	4.99294e-25	up-regulated
BGN|633	13.8165	60	11.3249	111	5.6903e-33	up-regulated
BID|637	9.10138	60	8.54408	111	2.00743e-07	up-regulated
BIRC3|330	7.47805	60	8.60251	111	3.30776e-09	down-regulated
BLM|641	7.05049	60	5.46944	111	2.57542e-16	up-regulated
BMP1|649	9.61127	60	8.95188	111	2.43639e-07	up-regulated
BMX|660	2.7393	60	6.99839	111	1.76659e-36	down-regulated
BRF1|2972	9.94875	60	8.96427	111	3.8916e-16	up-regulated
BTK|695	6.82687	60	6.94158	111	1	not DE
CALR|811	14.3188	60	13.2512	111	3.09022e-17	up-regulated
CAMK2A|815	2.72016	60	1.77829	111	0.000143436	up-regulated
CASP10|843	6.958	60	8.49918	111	4.31881e-24	down-regulated
CAV1|857	9.80812	60	13.637	111	1.58623e-57	down-regulated
CCDC8|83987	7.64463	60	9.7177	111	3.22765e-20	down-regulated
CCL22|6367	6.51542	60	6.25677	111	0.857547	not DE
CCNA2|890	8.57674	60	5.89954	111	9.20366e-32	up-regulated
CCR4|1233	3.11385	60	3.07136	111	1	not DE
CCR5|1234	6.95709	60	6.85802	111	1	not DE
CD1D|912	4.76562	60	5.17567	111	0.00320575	down-regulated
CD247|919	5.58122	60	6.11094	111	0.000306036	down-regulated
CD24|100133941	13.4465	60	12.7453	111	0.12616	not DE
CD274|29126	3.27055	60	4.61702	111	2.74107e-08	down-regulated
CD28|940	4.95764	60	5.93306	111	1.7941e-07	down-regulated
CD2|914	7.37097	60	7.17849	111	0.528169	not DE
CD38|952	3.78684	60	4.84509	111	0.000174277	down-regulated
CD3D|915	6.05024	60	5.65543	111	0.0215197	up-regulated
CD3E|916	7.29046	60	7.41021	111	1	not DE
CD3G|917	3.01571	60	4.45664	111	4.27938e-08	down-regulated
CD40LG|959	3.05821	60	4.65313	111	9.10124e-12	down-regulated
CD40|958	7.67167	60	8.50226	111	3.59766e-10	down-regulated
CD4|920	9.80577	60	10.0532	111	0.167202	not DE
CD5|921	5.87665	60	5.66369	111	0.681009	not DE
CD79A|973	5.53526	60	6.16116	111	0.117034	not DE
CD79B|974	5.55461	60	6.6435	111	1.97628e-08	down-regulated
CD7|924	5.89692	60	5.29583	111	0.000228527	up-regulated
CD80|941	3.90525	60	2.33605	111	7.88571e-10	up-regulated
CD86|942	7.4142	60	7.09028	111	0.111912	not DE
CD8A|925	6.8306	60	7.19925	111	0.0886429	not DE
CDC14B|8555	6.76881	60	9.62152	111	7.8857e-32	down-regulated
CDK1|983	9.6952	60	6.49178	111	1.07552e-47	up-regulated
CDK5|1020	9.12824	60	7.16242	111	3.13348e-32	up-regulated
CDK9|1025	10.5154	60	9.98849	111	8.58912e-10	up-regulated
CDKN2A|1029	7.6323	60	5.34684	111	2.70666e-21	up-regulated
CHCHD3|54927	9.71214	60	9.52667	111	0.0236171	up-regulated
CHEK1|1111	7.63607	60	6.4893	111	1.38055e-15	up-regulated
CHEK2|11200	7.98609	60	6.95179	111	9.40637e-19	up-regulated
CNTN1|1272	4.28023	60	8.12754	111	8.73187e-21	down-regulated
COX5B|1329	11.2809	60	10.1423	111	1.59696e-12	up-regulated
COX6A1|1337	11.9301	60	10.4473	111	2.14712e-22	up-regulated
COX6B1|1340	12.1116	60	11.0371	111	6.06726e-13	up-regulated
CRYAB|1410	8.1246	60	12.7638	111	1.21678e-31	down-regulated
CSF2RA|1438	6.53175	60	7.46566	111	1.08235e-07	down-regulated
CSF2RB|1439	7.05186	60	8.24247	111	5.73656e-16	down-regulated
CSNK2A2|1459	8.50207	60	9.37208	111	9.4546e-16	down-regulated
CTBP1|1487	11.5451	60	10.8558	111	1.24479e-11	up-regulated
CTLA4|1493	4.34592	60	3.6529	111	0.00225319	up-regulated
CTSC|1075	10.1423	60	10.8114	111	4.93958e-06	down-regulated
CXCR4|7852	10.1941	60	9.58475	111	6.90882e-05	up-regulated
DAPK1|1612	8.05181	60	8.7866	111	8.34076e-05	down-regulated
DBNL|28988	11.2714	60	10.6315	111	1.59947e-11	up-regulated
DCN|1634	12.6885	60	15.3701	111	4.07621e-39	down-regulated
DEAF1|10522	9.67316	60	9.08714	111	3.56839e-05	up-regulated
DGKZ|8525	9.93538	60	9.23975	111	1.20856e-07	up-regulated
DOCK4|9732	7.70253	60	9.33607	111	2.61507e-18	down-regulated
DPP4|1803	6.46092	60	9.02699	111	6.80862e-21	down-regulated
E4F1|1877	9.90949	60	8.12813	111	2.82498e-21	up-regulated
ECSIT|51295	9.5645	60	9.24601	111	0.0367984	up-regulated
EFEMP2|30008	10.0056	60	10.363	111	0.0288268	down-regulated
EGFR|1956	5.34149	60	10.6824	111	1.04751e-30	down-regulated
EGR1|1958	11.0706	60	14.5147	111	8.89254e-25	down-regulated
EIF2C2|27161	7.48413	60	7.55669	111	1	not DE
EPHA3|2042	4.98134	60	6.67591	111	2.86493e-09	down-regulated
ETS1|2113	9.91032	60	11.7953	111	1.48418e-23	down-regulated
ETS2|2114	9.57043	60	11.2748	111	2.32129e-18	down-regulated
FAF1|11124	9.79885	60	9.84986	111	1	not DE
FASLG|356	3.11046	60	3.40165	111	0.466186	not DE
FAS|355	7.20796	60	8.72892	111	8.33131e-20	down-regulated
FCGR3A|2214	10.2574	60	9.43182	111	3.12949e-06	up-regulated
FCN1|2219	4.11472	60	5.39504	111	1.0387e-06	down-regulated
FCRL3|115352	2.22247	60	2.27959	111	1	not DE
FGR|2268	6.79648	60	7.63303	111	2.66736e-08	down-regulated
FMOD|2331	10.7488	60	12.5197	111	1.23921e-12	down-regulated
FN1|2335	15.6988	60	13.3838	111	5.78365e-22	up-regulated
FOXP3|50943	5.55688	60	3.70695	111	2.18577e-17	up-regulated
FYB|2533	7.83695	60	8.40798	111	0.00133315	down-regulated
FYN|2534	8.53637	60	9.96232	111	2.1546e-27	down-regulated
GAPDH|2597	15.892	60	14.5869	111	4.07834e-18	up-regulated
GET4|51608	10.0884	60	8.96726	111	2.016e-15	up-regulated
GLG1|2734	11.5009	60	12.4301	111	2.804e-22	down-regulated
GNB2|2783	12.6609	60	11.4334	111	1.06824e-20	up-regulated
GP1BA|2811	2.203	60	3.5471	111	3.3309e-09	down-regulated
GPS2|2874	10.026	60	9.53642	111	2.04807e-06	up-regulated
GPSM2|29899	8.72508	60	8.0386	111	4.13051e-06	up-regulated
GRAP2|9402	4.54815	60	5.51451	111	1.27122e-07	down-regulated
GRAP|10750	7.03654	60	6.97086	111	1	not DE
GZMA|3001	6.0124	60	5.85319	111	0.818141	not DE
GZMB|3002	4.51322	60	4.36568	111	1	not DE
H2AFX|3014	10.2219	60	7.75514	111	4.46393e-39	up-regulated
HABP4|22927	7.66585	60	8.89109	111	8.7236e-17	down-regulated
HCK|3055	8.1153	60	7.80437	111	0.131099	not DE
HDAC2|3066	11.0193	60	10.7801	111	0.0234252	up-regulated
HDC|3067	4.07478	60	5.26721	111	0.000352595	down-regulated
HECW1|23072	1.77612	60	3.20757	111	8.77478e-08	down-regulated
HGF|3082	4.35688	60	6.71675	111	3.0939e-25	down-regulated
HIST2H2AC|8338	4.12833	60	1.32805	111	2.83354e-22	up-regulated
HLA-A|3105	14.1396	60	13.362	111	1.8412e-07	up-regulated
HLA-B|3106	14.7372	60	14.0735	111	4.1587e-05	up-regulated
HLA-DRB1|3123	11.8885	60	11.414	111	0.0188642	up-regulated
HLA-E|3133	12.3585	60	13.2909	111	1.88479e-15	down-regulated
HMGA1|3159	11.088	60	9.44851	111	1.19442e-22	up-regulated
HMGB2|3148	11.3945	60	10.3355	111	1.14382e-13	up-regulated
HOXD8|3234	7.06645	60	7.99225	111	2.63965e-05	down-regulated
HRAS|3265	9.84858	60	8.32272	111	2.07601e-15	up-regulated
HSPB1|3315	14.3573	60	11.5812	111	1.92033e-20	up-regulated
HSPB2|3316	5.75484	60	8.40231	111	4.5751e-27	down-regulated
HSPB6|126393	7.32364	60	12.0119	111	1.35341e-37	down-regulated
HTR2A|3356	0.459328	60	4.54594	111	1.29435e-49	down-regulated
ICAM1|3383	9.86135	60	9.86795	111	1	not DE
ICAM5|7087	1.44649	60	3.77641	111	2.08209e-14	down-regulated
IFI16|3428	10.1244	60	11.411	111	7.9667e-17	down-regulated
IFNAR2|3455	7.82532	60	8.92698	111	7.10699e-20	down-regulated
IFNG|3458	0.926139	60	0.83751	111	1	not DE
IKBKG|8517	8.93757	60	8.19826	111	6.01649e-10	up-regulated
IKZF3|22806	2.31074	60	4.06648	111	2.41805e-06	down-regulated
IL10RA|3587	8.19589	60	8.86228	111	2.05745e-05	down-regulated
IL10|3586	3.04232	60	3.31773	111	0.748622	not DE
IL12RB2|3595	2.48583	60	4.38441	111	5.18191e-09	down-regulated
IL1R1|3554	9.61129	60	11.5504	111	4.71742e-15	down-regulated
IL1RAP|3556	6.41593	60	8.09752	111	1.87906e-17	down-regulated
IL1RL1|9173	1.63085	60	3.54933	111	7.54053e-13	down-regulated
IL21R|50615	5.68497	60	3.55666	111	5.00303e-25	up-regulated
IL27RA|9466	7.94933	60	8.81231	111	1.29824e-07	down-regulated
IL2RA|3559	3.83152	60	4.17853	111	0.548288	not DE
IL2RB|3560	7.2976	60	7.68883	111	0.0495531	down-regulated
IL2RG|3561	8.26863	60	8.06941	111	0.329847	not DE
IL9R|3581	2.47929	60	0.710612	111	6.66056e-16	up-regulated
INA|9118	1.3039	60	0.6535	111	0.268521	not DE
IRAK1|3654	11.2051	60	10.5944	111	6.35301e-08	up-regulated
IRF1|3659	10.1536	60	9.61863	111	7.39346e-07	up-regulated
IRF7|3665	10.2031	60	7.59484	111	2.80597e-25	up-regulated
IRF8|3394	7.47659	60	8.24357	111	5.93944e-06	down-regulated
IRF9|10379	10.9541	60	9.60109	111	2.68967e-21	up-regulated
ITGAL|3683	8.63036	60	8.07675	111	0.000401601	up-regulated
ITGB2|3689	10.2972	60	9.84941	111	0.00766843	up-regulated
ITGB7|3695	6.92759	60	6.46648	111	0.0192312	up-regulated
ITK|3702	4.96426	60	5.94503	111	6.049e-06	down-regulated
IVNS1ABP|10625	10.9313	60	11.2485	111	0.00222727	down-regulated
JAK3|3718	7.28147	60	7.38543	111	1	not DE
KALRN|8997	7.02203	60	9.21299	111	4.81424e-20	down-regulated
KCNA3|3738	2.80113	60	4.81275	111	1.80177e-15	down-regulated
KCNAB2|8514	7.31651	60	7.4516	111	1	not DE
KCNH8|131096	1.26192	60	5.42212	111	2.08091e-33	down-regulated
KDM1A|23028	10.846	60	10.5718	111	0.000383049	up-regulated
KDM4D|55693	4.43398	60	5.33965	111	1.78529e-11	down-regulated
KEAP1|9817	10.9248	60	10.2341	111	5.0491e-11	up-regulated
KIR3DL2|3812	0.407325	60	0.566888	111	0.610188	not DE
KIT|3815	7.06285	60	12.0435	111	1.6486e-37	down-regulated
KLRC1|3821	1.51579	60	3.34632	111	1.31316e-11	down-regulated
KLRC2|3822	1.78078	60	1.88837	111	1	not DE
KLRC3|3823	1.62683	60	1.40462	111	1	not DE
KLRD1|3824	3.59151	60	5.07422	111	8.98969e-12	down-regulated
KPNA2|3838	11.3263	60	9.5713	111	1.1322e-25	up-regulated
LATS2|26524	8.06679	60	9.78413	111	1.27142e-23	down-regulated
LAT|27040	6.87462	60	6.17249	111	1.08907e-05	up-regulated
LCK|3932	6.47501	60	6.4644	111	1	not DE
LCP2|3937	7.96606	60	8.17647	111	0.284515	not DE
LGALS1|3956	12.8887	60	12.5958	111	0.26555	not DE
LGALS2|3957	3.35439	60	3.75576	111	0.319658	not DE
LILRB1|10859	6.53417	60	6.1043	111	0.008258	up-regulated
LILRB2|10288	6.44077	60	6.2718	111	1	not DE
LMNA|4000	13.3378	60	13.1106	111	0.241314	not DE
LRRK2|120892	6.43905	60	8.66304	111	9.64021e-16	down-regulated
LSAMP|4045	2.83464	60	4.67065	111	2.02159e-12	down-regulated
LTA|4049	3.13818	60	2.1336	111	5.8808e-08	up-regulated
LTBP1|4052	9.60648	60	10.4143	111	1.00418e-05	down-regulated
LTB|4050	6.43884	60	4.66157	111	3.30776e-09	up-regulated
LY96|23643	6.5472	60	6.85789	111	0.050239	not DE
LYN|4067	8.4132	60	9.54307	111	1.86611e-13	down-regulated
MAD1L1|8379	9.06917	60	8.17873	111	6.0954e-11	up-regulated
MAP1A|4130	8.71337	60	9.71189	111	2.49229e-10	down-regulated
MAP2|4133	6.32551	60	8.88466	111	6.55168e-19	down-regulated
MAP7D1|55700	10.9372	60	11.158	111	0.179797	not DE
MARCH1|55016	5.41414	60	5.72419	111	0.38519	not DE
MDH1|4190	11.23	60	11.6979	111	1.56544e-06	down-regulated
MED16|10025	10.441	60	9.61505	111	1.28454e-08	up-regulated
MEOX2|4223	4.99164	60	8.98304	111	2.59363e-37	down-regulated
MIA|8190	3.5307	60	7.49523	111	1.88815e-16	down-regulated
MIF|4282	13.1043	60	10.2361	111	2.11845e-26	up-regulated
MMP2|4313	12.8231	60	13.1416	111	0.122822	not DE
MMP7|4316	7.53579	60	9.94775	111	2.89903e-09	down-regulated
MS4A1|931	3.78819	60	4.82584	111	0.00216424	down-regulated
MS4A2|2206	4.77244	60	5.79083	111	0.000236148	down-regulated
MSH2|4436	9.42442	60	9.50142	111	1	not DE
MSH6|2956	10.4713	60	10.3576	111	0.749796	not DE
MSN|4478	11.8878	60	13.2073	111	2.82566e-18	down-regulated
MUC16|94025	4.42925	60	7.40441	111	1.5712e-07	down-regulated
MYC|4609	10.1882	60	11.891	111	1.16841e-12	down-regulated
MYST1|84148	9.99492	60	9.20757	111	2.02192e-09	up-regulated
NCAN|1463	0.514997	60	0.478277	111	1	not DE
NCF1|653361	6.37174	60	5.80294	111	0.0013435	up-regulated
NCK1|4690	8.52096	60	9.53327	111	6.74306e-16	down-regulated
NCK2|8440	9.45563	60	10.0727	111	1.01197e-08	down-regulated
NDN|4692	8.07221	60	9.83018	111	8.66097e-21	down-regulated
NDUFA11|126328	11.1461	60	9.98162	111	2.17608e-11	up-regulated
NDUFA13|51079	11.9647	60	10.4252	111	5.37523e-15	up-regulated
NDUFA2|4695	10.8898	60	9.33433	111	9.96286e-20	up-regulated
NDUFA8|4702	10.29	60	9.31068	111	7.11631e-17	up-regulated
NDUFA9|4704	10.5142	60	10.0411	111	1.31333e-08	up-regulated
NDUFB10|4716	11.3199	60	9.87922	111	1.74948e-18	up-regulated
NDUFB11|54539	11.3075	60	9.83865	111	2.56437e-19	up-regulated
NDUFB6|4712	9.81315	60	9.04822	111	7.04337e-14	up-regulated
NDUFB7|4713	10.7647	60	9.58482	111	1.51174e-09	up-regulated
NDUFB8|4714	10.6697	60	9.98357	111	3.0564e-07	up-regulated
NDUFS3|4722	10.7448	60	9.97419	111	1.24479e-11	up-regulated
NDUFS5|4725	11.4382	60	10.7746	111	2.77863e-06	up-regulated
NDUFS7|374291	10.1815	60	8.84422	111	2.64626e-12	up-regulated
NDUFS8|4728	11.0166	60	9.40702	111	1.07162e-14	up-regulated
NOTCH1|4851	9.52617	60	10.5673	111	2.39642e-16	down-regulated
NOTCH4|4855	8.67518	60	10.2008	111	5.69114e-24	down-regulated
NQO2|4835	9.36663	60	9.15582	111	0.311444	not DE
NTM|50863	7.99648	60	7.59993	111	0.056349	not DE
OTUB1|55611	11.2528	60	10.2269	111	5.05512e-20	up-regulated
PAG1|55824	6.98646	60	7.65654	111	5.73947e-06	down-regulated
PAK3|5063	0.86422	60	5.65364	111	2.30043e-43	down-regulated
PARK7|11315	12.328	60	11.6588	111	2.99512e-09	up-regulated
PDCD1LG2|80380	5.19388	60	6.99198	111	1.5644e-20	down-regulated
PDCD1|5133	4.34065	60	2.86968	111	9.04837e-13	up-regulated
PDCD5|9141	9.82028	60	9.0814	111	4.73543e-12	up-regulated
PDLIM7|9260	10.3754	60	9.73299	111	8.34076e-05	up-regulated
PDZD2|23037	7.34999	60	11.0218	111	4.40385e-31	down-regulated
PELI1|57162	8.29799	60	10.3972	111	1.83661e-24	down-regulated
PHF1|5252	10.1961	60	10.2271	111	1	not DE
PIK3CD|5293	7.67672	60	8.62397	111	1.13496e-14	down-regulated
PIK3CG|5294	4.80044	60	6.57688	111	1.09236e-11	down-regulated
PIN1|5300	9.85507	60	8.57378	111	4.42185e-12	up-regulated
PLAGL1|5325	6.43633	60	9.61941	111	1.69822e-35	down-regulated
PLAUR|5329	9.34017	60	7.6481	111	1.22699e-20	up-regulated
PLAU|5328	10.5212	60	9.57811	111	2.49278e-08	up-regulated
PLCB2|5330	7.86711	60	7.81358	111	1	not DE
PLD1|5337	7.03681	60	9.4751	111	1.83058e-26	down-regulated
PLK1|5347	9.10274	60	5.28519	111	1.52301e-41	up-regulated
PLK3|1263	8.23876	60	8.81918	111	2.07705e-05	down-regulated
PML|5371	10.483	60	10.8126	111	8.1439e-05	down-regulated
POU5F1|5460	1.1879	60	2.06711	111	2.62352e-05	down-regulated
PPARA|5465	7.0583	60	9.68584	111	2.99599e-29	down-regulated
PPARGC1A|10891	3.27099	60	6.90605	111	5.73559e-22	down-regulated
PPP4C|5531	11.8591	60	9.88267	111	6.76599e-29	up-regulated
PRF1|5551	5.78285	60	6.91	111	5.77448e-14	down-regulated
PRKCB|5579	5.72387	60	7.04286	111	1.09743e-12	down-regulated
PRKCSH|5589	12.7005	60	11.8568	111	1.68951e-11	up-regulated
PRKCZ|5590	9.05528	60	7.50785	111	1.23921e-12	up-regulated
PRKD1|5587	5.8703	60	8.32212	111	6.44641e-30	down-regulated
PRMT1|3276	11.2791	60	10.4658	111	6.29356e-13	up-regulated
PSMA7|5688	11.919	60	10.8238	111	4.44445e-17	up-regulated
PSMB10|5699	10.3707	60	8.99644	111	7.2128e-16	up-regulated
PSMB3|5691	11.7092	60	10.1178	111	1.28764e-22	up-regulated
PSMB4|5692	12.7013	60	11.4524	111	9.86202e-28	up-regulated
PSMB6|5694	10.9211	60	10.2213	111	2.21834e-10	up-regulated
PSMB8|5696	10.9864	60	9.96677	111	6.97348e-11	up-regulated
PSMB9|5698	9.2568	60	8.35296	111	1.34777e-08	up-regulated
PSMC3|5702	11.4	60	10.6114	111	5.30688e-12	up-regulated
PSMD4|5710	12.3196	60	10.9878	111	1.73955e-28	up-regulated
PSME2|5721	11.6992	60	10.0653	111	3.0939e-25	up-regulated
PTAFR|5724	5.27134	60	6.74685	111	4.99157e-10	down-regulated
PTGS2|5743	3.73038	60	8.13183	111	3.45541e-31	down-regulated
PTPN22|26191	5.10196	60	5.89522	111	0.00020525	down-regulated
PTPN6|5777	10.2658	60	9.00928	111	3.86076e-24	up-regulated
PTPRCAP|5790	7.23031	60	6.22366	111	3.45112e-07	up-regulated
PTPRC|5788	8.29135	60	9.46371	111	1.28843e-07	down-regulated
PTPRZ1|5803	2.0293	60	7.6978	111	9.07531e-24	down-regulated
PTTG1|9232	9.12834	60	5.32418	111	3.95369e-51	up-regulated
PXDN|7837	11.304	60	11.5128	111	0.496158	not DE
RABAC1|10567	11.3397	60	9.70838	111	6.49038e-18	up-regulated
RAC2|5880	9.14748	60	8.68582	111	0.000422162	up-regulated
RAD23A|5886	11.7566	60	11.0309	111	5.46214e-13	up-regulated
RAD51|5888	7.48995	60	4.68116	111	4.10241e-40	up-regulated
RASGRF1|5923	4.07348	60	4.07681	111	1	not DE
RASGRF2|5924	6.00877	60	8.04816	111	3.83299e-20	down-regulated
RASIP1|54922	7.63953	60	9.14079	111	1.66735e-19	down-regulated
RASSF1|11186	9.49785	60	9.33935	111	0.334359	not DE
RASSF2|9770	8.39432	60	9.17436	111	8.53125e-09	down-regulated
RASSF5|83593	8.27587	60	8.85783	111	0.000128	down-regulated
RBCK1|10616	11.3048	60	10.2702	111	7.68213e-19	up-regulated
RBX1|9978	10.3678	60	9.34412	111	1.25197e-17	up-regulated
REXO2|25996	9.15856	60	9.52173	111	0.000779976	down-regulated
RFWD3|55159	9.30865	60	9.29371	111	1	not DE
RGL1|23179	7.8432	60	10.4028	111	6.03987e-35	down-regulated
RGL4|266747	2.26089	60	3.02029	111	2.14181e-05	down-regulated
RHEB|6009	10.2121	60	9.95598	111	6.05827e-05	up-regulated
RIN1|9610	7.61299	60	6.92575	111	0.000714908	up-regulated
RING1|6015	10.022	60	9.48648	111	1.59689e-05	up-regulated
RIPK2|8767	8.9679	60	8.48193	111	3.33707e-06	up-regulated
RPL11|6135	13.7676	60	14.2956	111	0.00020525	down-regulated
RPL26|6154	13.0478	60	13.7727	111	9.37768e-08	down-regulated
RPS10|6204	12.7326	60	12.4782	111	0.182479	not DE
RPS7|6201	12.3863	60	12.6533	111	0.0804099	not DE
RRM2|6241	9.6906	60	6.12898	111	1.6486e-37	up-regulated
S100A4|6275	10.4584	60	11.2535	111	0.000135039	down-regulated
S100A9|6280	8.27167	60	8.08666	111	1	not DE
S100B|6285	4.64941	60	10.0387	111	4.18912e-33	down-regulated
SAMSN1|64092	6.74185	60	6.53401	111	0.546749	not DE
SAP30|8819	7.87595	60	6.89651	111	1.81239e-12	up-regulated
SELL|6402	7.22158	60	6.83379	111	0.271371	not DE
SELPLG|6404	8.88458	60	8.66519	111	0.25047	not DE
SELP|6403	5.41963	60	8.86505	111	1.26811e-21	down-regulated
SENP3|26168	9.69997	60	9.7806	111	0.778002	not DE
SERBP1|26135	12.284	60	12.6423	111	8.47983e-06	down-regulated
SERPINB9|5272	7.22039	60	8.43692	111	9.15026e-15	down-regulated
SERPING1|710	12.0044	60	13.6426	111	2.49645e-24	down-regulated
SERPINH1|871	12.381	60	11.4644	111	4.11979e-12	up-regulated
SH2B1|25970	10.2345	60	9.85869	111	0.00275801	up-regulated
SH2B2|10603	5.36281	60	3.98156	111	1.10862e-10	up-regulated
SH3GL3|6457	0.383822	60	1.09368	111	0.00011866	down-regulated
SH3KBP1|30011	8.98713	60	10.2241	111	5.94063e-19	down-regulated
SH3PXD2A|9644	10.4337	60	11.0653	111	1.28349e-07	down-regulated
SH3PXD2B|285590	9.96883	60	10.8715	111	1.83698e-12	down-regulated
SHARPIN|81858	10.893	60	9.33238	111	5.25596e-25	up-regulated
SIGIRR|59307	10.4042	60	8.45586	111	1.95159e-21	up-regulated
SIRPA|140885	9.55229	60	11.4049	111	2.99599e-29	down-regulated
SIT1|27240	4.54955	60	4.56231	111	1	not DE
SIVA1|10572	10.3704	60	9.21729	111	1.11824e-13	up-regulated
SKAP2|8935	8.1757	60	10.3972	111	2.16691e-26	down-regulated
SKP2|6502	6.56412	60	7.16679	111	0.00253598	down-regulated
SLA2|84174	4.6509	60	4.75299	111	1	not DE
SLAMF1|6504	3.78405	60	4.54745	111	8.07373e-05	down-regulated
SLA|6503	7.9006	60	7.89511	111	1	not DE
SLC1A3|6507	7.32938	60	9.26985	111	1.69603e-18	down-regulated
SLC25A11|8402	10.2158	60	9.73895	111	1.81572e-07	up-regulated
SLC25A13|10165	8.80242	60	8.83965	111	1	not DE
SLC25A1|6576	10.8277	60	10.2017	111	3.79951e-05	up-regulated
SLC38A4|55089	2.51847	60	4.32636	111	1.6985e-11	down-regulated
SLC6A2|6530	0.36469	60	4.50282	111	3.31768e-37	down-regulated
SMYD2|56950	9.51824	60	9.35351	111	0.598646	not DE
SNAI1|6615	6.56982	60	6.73693	111	0.884965	not DE
SNCAIP|9627	4.98468	60	7.41734	111	4.95657e-25	down-regulated
SNCA|6622	4.65421	60	7.23643	111	5.25117e-34	down-regulated
SNRPB|6628	12.4747	60	10.4281	111	4.18912e-33	up-regulated
SOCS1|8651	6.11775	60	5.29041	111	8.97143e-08	up-regulated
SOD2|6648	11.271	60	12.7122	111	2.45077e-25	down-regulated
SORBS3|10174	10.9665	60	11.2371	111	0.159805	not DE
SPI1|6688	8.82042	60	7.92246	111	3.13644e-09	up-regulated
SPNS1|83985	10.4097	60	9.14093	111	8.39176e-22	up-regulated
SPN|6693	6.83797	60	7.36735	111	6.67593e-05	down-regulated
SPRY2|10253	6.63898	60	10.4102	111	6.78279e-41	down-regulated
SPSB1|80176	9.24455	60	9.58543	111	0.0249067	down-regulated
SPSB2|84727	7.99712	60	6.32716	111	4.33062e-18	up-regulated
SPSB4|92369	3.11844	60	3.22148	111	1	not DE
SRGN|5552	9.48214	60	10.4776	111	3.65806e-12	down-regulated
STAP2|55620	10.0059	60	8.08787	111	2.65531e-17	up-regulated
STAT1|6772	12.1183	60	11.7326	111	0.0812494	not DE
STK11|6794	10.3944	60	9.48459	111	1.87964e-11	up-regulated
STUB1|10273	11.476	60	10.0672	111	5.16534e-16	up-regulated
SYK|6850	8.96792	60	9.14518	111	0.686112	not DE
TADA3|10474	11.2798	60	10.5108	111	1.33861e-14	up-regulated
TAF10|6881	10.2936	60	9.1289	111	2.98265e-13	up-regulated
TAF1C|9013	9.44202	60	9.31302	111	0.776997	not DE
TAF5|6877	6.5251	60	6.80747	111	0.00316359	down-regulated
TAP1|6890	11.3072	60	10.2077	111	1.09236e-11	up-regulated
TAP2|6891	10.1322	60	10.0435	111	1	not DE
TARP|445347	3.62825	60	3.98343	111	0.958725	not DE
TAT|6898	4.03082	60	9.22687	111	1.14382e-13	down-regulated
TFAP2C|7022	9.78854	60	10.1595	111	0.466231	not DE
TFDP1|7027	10.5185	60	10.3623	111	0.370628	not DE
TGFB1|7040	10.2008	60	9.13804	111	4.99484e-14	up-regulated
TGFB2|7042	7.62246	60	8.99454	111	8.25691e-07	down-regulated
TGFBR1|7046	10.1301	60	10.7794	111	2.26153e-05	down-regulated
TGFBR2|7048	9.84771	60	13.1467	111	2.2544e-48	down-regulated
TGM1|7051	3.60925	60	4.78118	111	3.70196e-07	down-regulated
THY1|7070	11.9427	60	10.6684	111	1.64845e-15	up-regulated
TINAGL1|64129	8.54314	60	11.0737	111	8.09172e-24	down-regulated
TLE1|7088	9.01227	60	10.1709	111	6.93919e-10	down-regulated
TLR1|7096	6.63325	60	8.02712	111	4.82745e-15	down-regulated
TLR2|7097	7.78123	60	8.72662	111	6.51269e-09	down-regulated
TLR3|7098	6.16539	60	8.37951	111	7.1531e-22	down-regulated
TLR4|7099	7.69468	60	9.99697	111	6.40847e-29	down-regulated
TLR9|54106	3.92516	60	4.51411	111	0.000101452	down-regulated
TNFAIP3|7128	8.61456	60	9.71593	111	1.76663e-09	down-regulated
TNFRSF10D|8793	4.767	60	7.8099	111	5.57884e-28	down-regulated
TNFRSF13B|23495	1.60618	60	2.06341	111	0.289245	not DE
TNFRSF1B|7133	9.17604	60	10.2625	111	1.46853e-20	down-regulated
TNFRSF4|7293	6.48603	60	4.31205	111	1.5341e-21	up-regulated
TNFRSF6B|8771	6.12702	60	4.65742	111	8.82378e-12	up-regulated
TNFRSF9|3604	2.37341	60	1.10424	111	3.85928e-06	up-regulated
TNFSF14|8740	1.34676	60	2.46025	111	1.8753e-08	down-regulated
TOMM40|10452	10.456	60	8.96751	111	1.22537e-25	up-regulated
TOP2A|7153	11.1438	60	7.45518	111	2.68202e-30	up-regulated
TP53BP2|7159	9.6521	60	9.91947	111	0.266481	not DE
TP63|8626	5.55241	60	10.1772	111	1.75811e-22	down-regulated
TRADD|8717	8.86786	60	8.04937	111	1.44925e-06	up-regulated
TRAF1|7185	7.57795	60	7.68579	111	1	not DE
TRAF2|7186	9.64492	60	7.84497	111	6.84963e-33	up-regulated
TRAT1|50852	2.5623	60	3.35398	111	0.0023443	down-regulated
TRIM28|10155	12.9043	60	11.8418	111	5.93409e-20	up-regulated
TRIM69|140691	3.95496	60	4.00536	111	1	not DE
TRPC1|7220	5.56288	60	7.74967	111	8.14228e-23	down-regulated
TSHR|7253	1.22066	60	3.6738	111	3.47698e-27	down-regulated
TTK|7272	7.59422	60	4.86267	111	6.60751e-25	up-regulated
TUBA4A|7277	9.41391	60	9.2401	111	1	not DE
TUBB3|10381	9.4199	60	6.55406	111	5.5017e-19	up-regulated
TUBB4|10382	6.21574	60	5.70356	111	0.00455328	up-regulated
TUBB6|84617	10.2507	60	11.3287	111	3.99179e-13	down-regulated
TUBB|203068	14.3021	60	13.5885	111	2.06844e-13	up-regulated
TWIST1|7291	6.70728	60	8.14739	111	1.18335e-11	down-regulated
TYROBP|7305	9.93307	60	8.99498	111	5.12901e-09	up-regulated
UBD|10537	8.09803	60	7.69555	111	0.354395	not DE
UBE2M|9040	10.6258	60	9.27432	111	6.05918e-23	up-regulated
UCHL1|7345	7.11125	60	7.37393	111	0.86214	not DE
UQCR10|29796	10.8758	60	9.83843	111	3.41085e-14	up-regulated
UQCRC1|7384	11.8167	60	11.0853	111	1.8379e-09	up-regulated
UQCRQ|27089	11.8251	60	10.1505	111	1.69683e-19	up-regulated
USMG5|84833	10.1152	60	9.2829	111	2.62451e-09	up-regulated
USP2|9099	5.67898	60	7.01134	111	2.92768e-08	down-regulated
VAV1|7409	7.17379	60	7.15063	111	1	not DE
VCAM1|7412	8.2436	60	9.48108	111	2.06964e-11	down-regulated
VCAN|1462	12.0182	60	11.2513	111	6.05827e-05	up-regulated
VPS28|51160	11.7387	60	10.2917	111	7.36741e-20	up-regulated
VRK1|7443	8.25736	60	7.87027	111	7.53333e-06	up-regulated
WAS|7454	7.34596	60	6.85533	111	0.00029345	up-regulated
YBX1|4904	12.2404	60	12.6074	111	0.000154907	down-regulated
YES1|7525	10.0022	60	10.7279	111	7.57819e-08	down-regulated
YWHAQ|10971	12.5032	60	12.7001	111	0.0625309	not DE
ZAP70|7535	5.65973	60	5.50832	111	1	not DE
ZNF668|79759	8.98078	60	7.08128	111	8.7135e-29	up-regulated

## Sheet: ttest_nor_tum_cluster7
	Mean of patients in cluster	Number of patients in cluster	Mean of other patients	Number of other patients	Adjusted 2-sided p-value	Regulation Class
ABCB1|5243	5.54336	59	8.46702	111	1.9618e-43	down-regulated
ACTL6A|86	10.4577	59	9.54823	111	1.44019e-19	up-regulated
ACVRL1|94	8.33836	59	9.76745	111	1.61215e-29	down-regulated
ADAP2|55803	8.13135	59	7.85295	111	0.0292781	up-regulated
AES|166	12.4356	59	12.5231	111	0.922109	not DE
AGAP2|116986	6.35524	59	6.25811	111	1	not DE
ANK2|287	7.17292	59	10.0356	111	3.57262e-28	down-regulated
AP1M1|8907	9.83571	59	9.91726	111	0.755991	not DE
ARHGAP15|55843	6.05511	59	6.27372	111	0.144856	not DE
ARHGAP9|64333	6.8157	59	6.66032	111	0.42444	not DE
ARHGEF1|9138	10.1363	59	10.0457	111	0.816341	not DE
ASB2|51676	4.22866	59	5.14939	111	5.9376e-09	down-regulated
AURKA|6790	9.12499	59	5.77963	111	5.12392e-35	up-regulated
AURKB|9212	7.45942	59	3.77207	111	8.61069e-41	up-regulated
B2M|567	15.6796	59	15.1776	111	6.34203e-07	up-regulated
BACH1|571	9.3221	59	9.93439	111	1.68204e-07	down-regulated
BAD|572	9.36628	59	9.07109	111	0.0115689	up-regulated
BAG1|573	10.5092	59	10.3815	111	0.538254	not DE
BAIAP2L1|55971	9.40153	59	8.65278	111	2.95422e-06	up-regulated
BAK1|578	8.83445	59	7.92003	111	5.1739e-19	up-regulated
BAX|581	9.18546	59	8.15621	111	3.72627e-22	up-regulated
BGN|633	13.2322	59	11.3249	111	2.21083e-24	up-regulated
BID|637	8.74202	59	8.54408	111	0.088614	not DE
BIRC3|330	8.50379	59	8.60251	111	1	not DE
BLM|641	7.52988	59	5.46944	111	1.30313e-23	up-regulated
BMP1|649	9.05595	59	8.95188	111	1	not DE
BMX|660	2.75096	59	6.99839	111	8.35979e-35	down-regulated
BRF1|2972	9.42171	59	8.96427	111	3.44699e-07	up-regulated
BTK|695	7.29254	59	6.94158	111	0.0101057	up-regulated
CALR|811	14.2186	59	13.2512	111	1.60748e-20	up-regulated
CAMK2A|815	2.28448	59	1.77829	111	0.059068	not DE
CASP10|843	7.2723	59	8.49918	111	1.28644e-18	down-regulated
CAV1|857	9.59468	59	13.637	111	1.8393e-62	down-regulated
CCDC8|83987	7.0256	59	9.7177	111	7.72155e-31	down-regulated
CCL22|6367	6.77364	59	6.25677	111	0.0155096	up-regulated
CCNA2|890	8.92414	59	5.89954	111	1.50062e-38	up-regulated
CCR4|1233	4.95267	59	3.07136	111	2.86947e-17	up-regulated
CCR5|1234	8.0237	59	6.85802	111	3.03136e-19	up-regulated
CD1D|912	4.61921	59	5.17567	111	4.20518e-06	down-regulated
CD247|919	6.3198	59	6.11094	111	0.176796	not DE
CD24|100133941	13.522	59	12.7453	111	0.0971013	not DE
CD274|29126	4.87846	59	4.61702	111	0.23393	not DE
CD28|940	5.71502	59	5.93306	111	0.44815	not DE
CD2|914	8.15106	59	7.17849	111	6.06862e-15	up-regulated
CD38|952	5.2692	59	4.84509	111	0.0818267	not DE
CD3D|915	6.43604	59	5.65543	111	2.39326e-09	up-regulated
CD3E|916	7.99667	59	7.41021	111	4.60319e-06	up-regulated
CD3G|917	5.12559	59	4.45664	111	1.99655e-05	up-regulated
CD40LG|959	4.02718	59	4.65313	111	0.000404949	down-regulated
CD40|958	7.63055	59	8.50226	111	4.89398e-12	down-regulated
CD4|920	10.2291	59	10.0532	111	0.33559	not DE
CD5|921	6.75802	59	5.66369	111	9.27737e-15	up-regulated
CD79A|973	6.17849	59	6.16116	111	1	not DE
CD79B|974	5.41654	59	6.6435	111	2.91403e-15	down-regulated
CD7|924	6.03269	59	5.29583	111	1.65846e-06	up-regulated
CD80|941	5.19289	59	2.33605	111	1.31169e-41	up-regulated
CD86|942	8.02427	59	7.09028	111	2.49583e-13	up-regulated
CD8A|925	7.76485	59	7.19925	111	0.000253969	up-regulated
CDC14B|8555	6.98181	59	9.62152	111	1.88601e-33	down-regulated
CDK1|983	9.7612	59	6.49178	111	2.9547e-43	up-regulated
CDK5|1020	8.60429	59	7.16242	111	2.3313e-30	up-regulated
CDK9|1025	9.96525	59	9.98849	111	1	not DE
CDKN2A|1029	6.62677	59	5.34684	111	3.03823e-07	up-regulated
CHCHD3|54927	9.90974	59	9.52667	111	9.71935e-06	up-regulated
CHEK1|1111	7.81618	59	6.4893	111	3.18556e-19	up-regulated
CHEK2|11200	7.80129	59	6.95179	111	3.84496e-09	up-regulated
CNTN1|1272	5.51711	59	8.12754	111	1.43413e-17	down-regulated
COX5B|1329	10.3347	59	10.1423	111	0.151357	not DE
COX6A1|1337	11.3173	59	10.4473	111	6.72484e-15	up-regulated
COX6B1|1340	11.4389	59	11.0371	111	8.08598e-06	up-regulated
CRYAB|1410	7.24538	59	12.7638	111	1.46493e-55	down-regulated
CSF2RA|1438	6.76352	59	7.46566	111	6.99668e-07	down-regulated
CSF2RB|1439	7.69469	59	8.24247	111	4.31297e-06	down-regulated
CSNK2A2|1459	8.64661	59	9.37208	111	2.84455e-17	down-regulated
CTBP1|1487	10.9602	59	10.8558	111	0.343942	not DE
CTLA4|1493	5.1604	59	3.6529	111	1.20093e-16	up-regulated
CTSC|1075	10.6941	59	10.8114	111	0.992626	not DE
CXCR4|7852	10.3639	59	9.58475	111	7.42253e-07	up-regulated
DAPK1|1612	8.63196	59	8.7866	111	0.658965	not DE
DBNL|28988	10.9474	59	10.6315	111	0.000142885	up-regulated
DCN|1634	12.7883	59	15.3701	111	8.72539e-28	down-regulated
DEAF1|10522	9.12145	59	9.08714	111	1	not DE
DGKZ|8525	9.44044	59	9.23975	111	0.140861	not DE
DOCK4|9732	8.18514	59	9.33607	111	1.05726e-13	down-regulated
DPP4|1803	7.0432	59	9.02699	111	3.65241e-15	down-regulated
E4F1|1877	9.00911	59	8.12813	111	3.6882e-15	up-regulated
ECSIT|51295	9.0456	59	9.24601	111	0.182449	not DE
EFEMP2|30008	9.31615	59	10.363	111	3.59176e-13	down-regulated
EGFR|1956	6.47079	59	10.6824	111	4.40959e-32	down-regulated
EGR1|1958	10.8691	59	14.5147	111	5.53709e-36	down-regulated
EIF2C2|27161	8.13077	59	7.55669	111	3.04794e-05	up-regulated
EPHA3|2042	5.68193	59	6.67591	111	0.00251913	down-regulated
ETS1|2113	10.4548	59	11.7953	111	5.11812e-27	down-regulated
ETS2|2114	9.41064	59	11.2748	111	1.57186e-29	down-regulated
FAF1|11124	9.74584	59	9.84986	111	0.296481	not DE
FASLG|356	4.3296	59	3.40165	111	9.83303e-07	up-regulated
FAS|355	7.76549	59	8.72892	111	1.06173e-13	down-regulated
FCGR3A|2214	10.9622	59	9.43182	111	1.0438e-21	up-regulated
FCN1|2219	4.50015	59	5.39504	111	0.000100601	down-regulated
FCRL3|115352	3.72409	59	2.27959	111	2.34262e-11	up-regulated
FGR|2268	6.94257	59	7.63303	111	5.07549e-08	down-regulated
FMOD|2331	10.2675	59	12.5197	111	1.25258e-20	down-regulated
FN1|2335	16.2193	59	13.3838	111	4.0469e-26	up-regulated
FOXP3|50943	6.54287	59	3.70695	111	9.65452e-48	up-regulated
FYB|2533	8.9135	59	8.40798	111	3.89235e-05	up-regulated
FYN|2534	8.50529	59	9.96232	111	1.25967e-34	down-regulated
GAPDH|2597	15.5069	59	14.5869	111	4.81118e-15	up-regulated
GET4|51608	9.46933	59	8.96726	111	3.99549e-08	up-regulated
GLG1|2734	11.6782	59	12.4301	111	7.21131e-20	down-regulated
GNB2|2783	12.0272	59	11.4334	111	7.56184e-12	up-regulated
GP1BA|2811	3.36661	59	3.5471	111	0.998427	not DE
GPS2|2874	9.55117	59	9.53642	111	1	not DE
GPSM2|29899	9.06472	59	8.0386	111	4.07559e-16	up-regulated
GRAP2|9402	5.25898	59	5.51451	111	0.107471	not DE
GRAP|10750	6.33701	59	6.97086	111	1.54751e-08	down-regulated
GZMA|3001	6.68132	59	5.85319	111	2.51046e-09	up-regulated
GZMB|3002	5.41766	59	4.36568	111	6.21029e-06	up-regulated
H2AFX|3014	9.3749	59	7.75514	111	1.40676e-24	up-regulated
HABP4|22927	7.34342	59	8.89109	111	9.13704e-26	down-regulated
HCK|3055	8.21255	59	7.80437	111	0.00225827	up-regulated
HDAC2|3066	11.0604	59	10.7801	111	0.0111448	up-regulated
HDC|3067	4.09318	59	5.26721	111	0.000132484	down-regulated
HECW1|23072	2.1168	59	3.20757	111	1.70343e-05	down-regulated
HGF|3082	5.21932	59	6.71675	111	1.00888e-12	down-regulated
HIST2H2AC|8338	2.91462	59	1.32805	111	4.11382e-16	up-regulated
HLA-A|3105	14.2003	59	13.362	111	9.97406e-08	up-regulated
HLA-B|3106	14.9536	59	14.0735	111	2.27502e-09	up-regulated
HLA-DRB1|3123	12.1294	59	11.414	111	2.25522e-06	up-regulated
HLA-E|3133	12.778	59	13.2909	111	7.08239e-07	down-regulated
HMGA1|3159	10.7857	59	9.44851	111	7.25092e-17	up-regulated
HMGB2|3148	11.2777	59	10.3355	111	2.20644e-14	up-regulated
HOXD8|3234	6.97788	59	7.99225	111	4.99328e-06	down-regulated
HRAS|3265	8.95356	59	8.32272	111	4.752e-06	up-regulated
HSPB1|3315	13.1515	59	11.5812	111	8.80512e-15	up-regulated
HSPB2|3316	4.73007	59	8.40231	111	1.07131e-52	down-regulated
HSPB6|126393	6.47533	59	12.0119	111	1.06105e-36	down-regulated
HTR2A|3356	0.611545	59	4.54594	111	2.19917e-46	down-regulated
ICAM1|3383	10.1483	59	9.86795	111	0.119184	not DE
ICAM5|7087	1.66711	59	3.77641	111	1.60349e-12	down-regulated
IFI16|3428	10.5634	59	11.411	111	7.31138e-14	down-regulated
IFNAR2|3455	8.30289	59	8.92698	111	1.43307e-13	down-regulated
IFNG|3458	1.88955	59	0.83751	111	1.49052e-06	up-regulated
IKBKG|8517	8.46053	59	8.19826	111	0.00308089	up-regulated
IKZF3|22806	4.82648	59	4.06648	111	0.000778048	up-regulated
IL10RA|3587	8.79643	59	8.86228	111	1	not DE
IL10|3586	3.76609	59	3.31773	111	0.0840703	not DE
IL12RB2|3595	4.07994	59	4.38441	111	0.96644	not DE
IL1R1|3554	9.84157	59	11.5504	111	3.59861e-19	down-regulated
IL1RAP|3556	7.02846	59	8.09752	111	1.72149e-15	down-regulated
IL1RL1|9173	2.53975	59	3.54933	111	0.000112193	down-regulated
IL21R|50615	6.34758	59	3.55666	111	3.72535e-48	up-regulated
IL27RA|9466	7.92932	59	8.81231	111	3.43594e-07	down-regulated
IL2RA|3559	5.35056	59	4.17853	111	3.10356e-09	up-regulated
IL2RB|3560	8.48286	59	7.68883	111	1.75379e-10	up-regulated
IL2RG|3561	8.85225	59	8.06941	111	1.77349e-13	up-regulated
IL9R|3581	2.86277	59	0.710612	111	3.98429e-23	up-regulated
INA|9118	0.878581	59	0.6535	111	1	not DE
IRAK1|3654	11.3884	59	10.5944	111	4.33322e-13	up-regulated
IRF1|3659	10.4612	59	9.61863	111	3.54579e-11	up-regulated
IRF7|3665	9.69486	59	7.59484	111	2.70135e-26	up-regulated
IRF8|3394	8.13499	59	8.24357	111	0.812633	not DE
IRF9|10379	11.1954	59	9.60109	111	2.90622e-27	up-regulated
ITGAL|3683	9.07946	59	8.07675	111	1.03149e-15	up-regulated
ITGB2|3689	10.461	59	9.84941	111	1.46909e-05	up-regulated
ITGB7|3695	7.19778	59	6.46648	111	1.04895e-07	up-regulated
ITK|3702	6.40967	59	5.94503	111	0.00060374	up-regulated
IVNS1ABP|10625	11.0629	59	11.2485	111	0.079007	not DE
JAK3|3718	7.46542	59	7.38543	111	1	not DE
KALRN|8997	7.39274	59	9.21299	111	2.93883e-14	down-regulated
KCNA3|3738	4.28199	59	4.81275	111	0.00384079	down-regulated
KCNAB2|8514	7.87233	59	7.4516	111	0.00196457	up-regulated
KCNH8|131096	1.39683	59	5.42212	111	1.7231e-30	down-regulated
KDM1A|23028	10.8722	59	10.5718	111	2.84013e-07	up-regulated
KDM4D|55693	4.58722	59	5.33965	111	4.12945e-07	down-regulated
KEAP1|9817	10.6454	59	10.2341	111	7.58229e-07	up-regulated
KIR3DL2|3812	0.859348	59	0.566888	111	0.165681	not DE
KIT|3815	7.54938	59	12.0435	111	1.83466e-40	down-regulated
KLRC1|3821	2.13027	59	3.34632	111	2.2225e-06	down-regulated
KLRC2|3822	2.06853	59	1.88837	111	1	not DE
KLRC3|3823	1.8695	59	1.40462	111	0.177954	not DE
KLRD1|3824	4.64456	59	5.07422	111	0.00444627	down-regulated
KPNA2|3838	11.831	59	9.5713	111	8.40009e-27	up-regulated
LATS2|26524	8.46142	59	9.78413	111	1.30444e-21	down-regulated
LAT|27040	6.57099	59	6.17249	111	0.00290186	up-regulated
LCK|3932	7.16526	59	6.4644	111	3.9279e-09	up-regulated
LCP2|3937	8.625	59	8.17647	111	3.5831e-06	up-regulated
LGALS1|3956	12.0873	59	12.5958	111	0.000822146	down-regulated
LGALS2|3957	3.44156	59	3.75576	111	0.65997	not DE
LILRB1|10859	7.00865	59	6.1043	111	1.4472e-11	up-regulated
LILRB2|10288	6.87165	59	6.2718	111	0.000424629	up-regulated
LMNA|4000	12.6575	59	13.1106	111	4.93761e-05	down-regulated
LRRK2|120892	7.54836	59	8.66304	111	4.49031e-07	down-regulated
LSAMP|4045	3.30378	59	4.67065	111	1.79976e-07	down-regulated
LTA|4049	3.97286	59	2.1336	111	6.68231e-30	up-regulated
LTBP1|4052	10.0658	59	10.4143	111	0.0573434	not DE
LTB|4050	6.3299	59	4.66157	111	7.48517e-14	up-regulated
LY96|23643	6.41505	59	6.85789	111	0.00212939	down-regulated
LYN|4067	8.96369	59	9.54307	111	1.98384e-08	down-regulated
MAD1L1|8379	8.49011	59	8.17873	111	0.00108219	up-regulated
MAP1A|4130	9.00392	59	9.71189	111	3.94508e-05	down-regulated
MAP2|4133	6.70287	59	8.88466	111	5.12401e-21	down-regulated
MAP7D1|55700	10.5918	59	11.158	111	1.43589e-07	down-regulated
MARCH1|55016	6.51669	59	5.72419	111	5.04959e-09	up-regulated
MDH1|4190	11.2389	59	11.6979	111	7.39335e-06	down-regulated
MED16|10025	9.78272	59	9.61505	111	0.284042	not DE
MEOX2|4223	4.9387	59	8.98304	111	3.8021e-30	down-regulated
MIA|8190	2.45054	59	7.49523	111	3.44338e-30	down-regulated
MIF|4282	11.6482	59	10.2361	111	2.62765e-16	up-regulated
MMP2|4313	12.397	59	13.1416	111	6.11998e-05	down-regulated
MMP7|4316	8.2385	59	9.94775	111	7.40187e-06	down-regulated
MS4A1|931	5.1246	59	4.82584	111	0.824124	not DE
MS4A2|2206	4.98227	59	5.79083	111	0.0213646	down-regulated
MSH2|4436	9.97406	59	9.50142	111	5.99972e-09	up-regulated
MSH6|2956	10.9214	59	10.3576	111	5.3186e-12	up-regulated
MSN|4478	12.3359	59	13.2073	111	1.27476e-14	down-regulated
MUC16|94025	5.24699	59	7.40441	111	6.64711e-05	down-regulated
MYC|4609	10.481	59	11.891	111	6.42096e-12	down-regulated
MYST1|84148	9.22018	59	9.20757	111	1	not DE
NCAN|1463	0.278807	59	0.478277	111	0.411973	not DE
NCF1|653361	6.46957	59	5.80294	111	2.44471e-05	up-regulated
NCK1|4690	9.12493	59	9.53327	111	1.51032e-11	down-regulated
NCK2|8440	9.2649	59	10.0727	111	1.03988e-14	down-regulated
NDN|4692	7.35082	59	9.83018	111	5.12392e-35	down-regulated
NDUFA11|126328	10.2455	59	9.98162	111	0.0070838	up-regulated
NDUFA13|51079	11.0965	59	10.4252	111	4.22453e-11	up-regulated
NDUFA2|4695	9.97256	59	9.33433	111	4.06864e-10	up-regulated
NDUFA8|4702	9.73258	59	9.31068	111	1.12036e-06	up-regulated
NDUFA9|4704	10.4109	59	10.0411	111	4.752e-06	up-regulated
NDUFB10|4716	10.6029	59	9.87922	111	6.87261e-12	up-regulated
NDUFB11|54539	10.4464	59	9.83865	111	1.63761e-09	up-regulated
NDUFB6|4712	9.39202	59	9.04822	111	5.45237e-05	up-regulated
NDUFB7|4713	9.79756	59	9.58482	111	0.130589	not DE
NDUFB8|4714	9.92462	59	9.98357	111	1	not DE
NDUFS3|4722	10.3482	59	9.97419	111	2.36656e-06	up-regulated
NDUFS5|4725	10.9504	59	10.7746	111	0.184038	not DE
NDUFS7|374291	9.06713	59	8.84422	111	0.139668	not DE
NDUFS8|4728	10.3096	59	9.40702	111	2.72928e-11	up-regulated
NOTCH1|4851	9.52642	59	10.5673	111	1.6131e-19	down-regulated
NOTCH4|4855	8.17006	59	10.2008	111	6.51928e-36	down-regulated
NQO2|4835	8.66181	59	9.15582	111	0.000112193	down-regulated
NTM|50863	7.94921	59	7.59993	111	0.102077	not DE
OTUB1|55611	10.8911	59	10.2269	111	2.11228e-13	up-regulated
PAG1|55824	7.82554	59	7.65654	111	0.264464	not DE
PAK3|5063	1.49521	59	5.65364	111	1.56213e-36	down-regulated
PARK7|11315	11.8989	59	11.6588	111	0.0020018	up-regulated
PDCD1LG2|80380	6.20967	59	6.99198	111	4.11645e-11	down-regulated
PDCD1|5133	4.69578	59	2.86968	111	2.1576e-21	up-regulated
PDCD5|9141	9.44112	59	9.0814	111	7.24842e-05	up-regulated
PDLIM7|9260	9.46651	59	9.73299	111	0.0496913	down-regulated
PDZD2|23037	7.94584	59	11.0218	111	6.62411e-35	down-regulated
PELI1|57162	8.5509	59	10.3972	111	3.44516e-31	down-regulated
PHF1|5252	9.63373	59	10.2271	111	6.41572e-11	down-regulated
PIK3CD|5293	7.93756	59	8.62397	111	5.42254e-13	down-regulated
PIK3CG|5294	6.477	59	6.57688	111	1	not DE
PIN1|5300	9.10615	59	8.57378	111	1.89266e-06	up-regulated
PLAGL1|5325	6.80825	59	9.61941	111	1.37278e-39	down-regulated
PLAUR|5329	9.08871	59	7.6481	111	9.05444e-21	up-regulated
PLAU|5328	10.4452	59	9.57811	111	2.4145e-07	up-regulated
PLCB2|5330	7.74554	59	7.81358	111	1	not DE
PLD1|5337	7.46323	59	9.4751	111	9.73674e-27	down-regulated
PLK1|5347	9.15494	59	5.28519	111	1.00204e-44	up-regulated
PLK3|1263	7.92002	59	8.81918	111	6.90878e-10	down-regulated
PML|5371	10.601	59	10.8126	111	0.0581456	not DE
POU5F1|5460	0.808207	59	2.06711	111	1.94284e-13	down-regulated
PPARA|5465	7.70761	59	9.68584	111	2.46274e-25	down-regulated
PPARGC1A|10891	3.43817	59	6.90605	111	3.31923e-25	down-regulated
PPP4C|5531	11.1529	59	9.88267	111	1.54204e-25	up-regulated
PRF1|5551	6.47083	59	6.91	111	0.00119353	down-regulated
PRKCB|5579	6.82383	59	7.04286	111	0.172629	not DE
PRKCSH|5589	12.2561	59	11.8568	111	2.10983e-05	up-regulated
PRKCZ|5590	8.70513	59	7.50785	111	3.851e-09	up-regulated
PRKD1|5587	6.1111	59	8.32212	111	2.64135e-26	down-regulated
PRMT1|3276	10.9205	59	10.4658	111	6.10094e-07	up-regulated
PSMA7|5688	11.5932	59	10.8238	111	4.06864e-10	up-regulated
PSMB10|5699	9.70047	59	8.99644	111	6.3898e-09	up-regulated
PSMB3|5691	11.0564	59	10.1178	111	3.6882e-15	up-regulated
PSMB4|5692	12.2119	59	11.4524	111	1.1622e-18	up-regulated
PSMB6|5694	10.5346	59	10.2213	111	0.00051364	up-regulated
PSMB8|5696	10.9644	59	9.96677	111	1.41613e-12	up-regulated
PSMB9|5698	9.36114	59	8.35296	111	3.03547e-10	up-regulated
PSMC3|5702	11.1182	59	10.6114	111	2.59456e-09	up-regulated
PSMD4|5710	11.8134	59	10.9878	111	6.74217e-21	up-regulated
PSME2|5721	11.5104	59	10.0653	111	5.90194e-22	up-regulated
PTAFR|5724	6.68674	59	6.74685	111	1	not DE
PTGS2|5743	3.94125	59	8.13183	111	2.28743e-31	down-regulated
PTPN22|26191	6.29577	59	5.89522	111	0.0370626	up-regulated
PTPN6|5777	9.94708	59	9.00928	111	8.35042e-19	up-regulated
PTPRCAP|5790	6.83026	59	6.22366	111	3.33734e-05	up-regulated
PTPRC|5788	9.85254	59	9.46371	111	0.00310758	up-regulated
PTPRZ1|5803	1.89996	59	7.6978	111	3.04791e-32	down-regulated
PTTG1|9232	8.6523	59	5.32418	111	2.14355e-36	up-regulated
PXDN|7837	11.28	59	11.5128	111	0.415044	not DE
RABAC1|10567	10.2196	59	9.70838	111	2.14564e-05	up-regulated
RAC2|5880	9.18659	59	8.68582	111	0.000112193	up-regulated
RAD23A|5886	11.1985	59	11.0309	111	0.125225	not DE
RAD51|5888	7.55033	59	4.68116	111	8.74098e-32	up-regulated
RASGRF1|5923	4.23311	59	4.07681	111	1	not DE
RASGRF2|5924	6.40081	59	8.04816	111	2.97657e-17	down-regulated
RASIP1|54922	6.87216	59	9.14079	111	2.52149e-29	down-regulated
RASSF1|11186	8.9587	59	9.33935	111	2.2225e-06	down-regulated
RASSF2|9770	8.72047	59	9.17436	111	0.000168049	down-regulated
RASSF5|83593	8.62653	59	8.85783	111	0.0999972	not DE
RBCK1|10616	10.7239	59	10.2702	111	2.23502e-07	up-regulated
RBX1|9978	9.72616	59	9.34412	111	4.86804e-05	up-regulated
REXO2|25996	9.17685	59	9.52173	111	0.000707627	down-regulated
RFWD3|55159	9.8055	59	9.29371	111	5.84407e-07	up-regulated
RGL1|23179	8.45002	59	10.4028	111	7.43568e-44	down-regulated
RGL4|266747	2.38705	59	3.02029	111	0.000174524	down-regulated
RHEB|6009	10.181	59	9.95598	111	0.0268925	up-regulated
RIN1|9610	6.96515	59	6.92575	111	1	not DE
RING1|6015	9.46418	59	9.48648	111	1	not DE
RIPK2|8767	9.29872	59	8.48193	111	2.58939e-12	up-regulated
RPL11|6135	13.3618	59	14.2956	111	9.5092e-19	down-regulated
RPL26|6154	12.7954	59	13.7727	111	1.83098e-14	down-regulated
RPS10|6204	12.2587	59	12.4782	111	0.13269	not DE
RPS7|6201	11.9343	59	12.6533	111	1.87553e-12	down-regulated
RRM2|6241	10.0394	59	6.12898	111	2.68986e-42	up-regulated
S100A4|6275	9.73294	59	11.2535	111	4.53602e-17	down-regulated
S100A9|6280	8.16906	59	8.08666	111	1	not DE
S100B|6285	4.07631	59	10.0387	111	8.49505e-49	down-regulated
SAMSN1|64092	7.38651	59	6.53401	111	1.87553e-12	up-regulated
SAP30|8819	7.71335	59	6.89651	111	1.01582e-08	up-regulated
SELL|6402	7.98197	59	6.83379	111	1.76028e-15	up-regulated
SELPLG|6404	8.98586	59	8.66519	111	0.00593777	up-regulated
SELP|6403	5.96227	59	8.86505	111	2.40794e-19	down-regulated
SENP3|26168	9.63873	59	9.7806	111	0.0490782	down-regulated
SERBP1|26135	12.4397	59	12.6423	111	0.00158043	down-regulated
SERPINB9|5272	7.98602	59	8.43692	111	1.11069e-05	down-regulated
SERPING1|710	12.0091	59	13.6426	111	5.66682e-29	down-regulated
SERPINH1|871	11.924	59	11.4644	111	0.000308738	up-regulated
SH2B1|25970	9.57766	59	9.85869	111	0.00379019	down-regulated
SH2B2|10603	4.48723	59	3.98156	111	0.0293615	up-regulated
SH3GL3|6457	0.642397	59	1.09368	111	0.0728215	not DE
SH3KBP1|30011	9.14503	59	10.2241	111	2.39089e-17	down-regulated
SH3PXD2A|9644	10.5075	59	11.0653	111	8.17557e-06	down-regulated
SH3PXD2B|285590	10.3699	59	10.8715	111	2.68388e-05	down-regulated
SHARPIN|81858	10.3139	59	9.33238	111	2.05568e-12	up-regulated
SIGIRR|59307	9.66672	59	8.45586	111	1.76028e-15	up-regulated
SIRPA|140885	9.64454	59	11.4049	111	1.32039e-27	down-regulated
SIT1|27240	5.12855	59	4.56231	111	5.03523e-06	up-regulated
SIVA1|10572	9.38488	59	9.21729	111	0.232883	not DE
SKAP2|8935	8.72275	59	10.3972	111	2.85467e-23	down-regulated
SKP2|6502	7.25526	59	7.16679	111	1	not DE
SLA2|84174	5.68152	59	4.75299	111	7.10492e-13	up-regulated
SLAMF1|6504	4.83726	59	4.54745	111	0.141195	not DE
SLA|6503	8.42933	59	7.89511	111	1.07309e-05	up-regulated
SLC1A3|6507	8.02787	59	9.26985	111	3.93218e-13	down-regulated
SLC25A11|8402	9.89448	59	9.73895	111	0.143238	not DE
SLC25A13|10165	9.11938	59	8.83965	111	0.00749865	up-regulated
SLC25A1|6576	10.0465	59	10.2017	111	0.730743	not DE
SLC38A4|55089	3.10888	59	4.32636	111	5.83651e-06	down-regulated
SLC6A2|6530	0.129967	59	4.50282	111	1.3336e-89	down-regulated
SMYD2|56950	9.52837	59	9.35351	111	0.259174	not DE
SNAI1|6615	6.43755	59	6.73693	111	0.140861	not DE
SNCAIP|9627	5.17618	59	7.41734	111	1.24372e-20	down-regulated
SNCA|6622	4.69153	59	7.23643	111	5.85482e-33	down-regulated
SNRPB|6628	11.4315	59	10.4281	111	1.72505e-18	up-regulated
SOCS1|8651	5.51513	59	5.29041	111	0.399024	not DE
SOD2|6648	11.496	59	12.7122	111	1.34002e-17	down-regulated
SORBS3|10174	10.3224	59	11.2371	111	3.01322e-10	down-regulated
SPI1|6688	8.55154	59	7.92246	111	1.0512e-05	up-regulated
SPNS1|83985	9.84434	59	9.14093	111	7.66191e-14	up-regulated
SPN|6693	7.62043	59	7.36735	111	0.0654384	not DE
SPRY2|10253	6.78205	59	10.4102	111	2.80365e-39	down-regulated
SPSB1|80176	8.9984	59	9.58543	111	5.99569e-06	down-regulated
SPSB2|84727	7.04065	59	6.32716	111	1.85517e-07	up-regulated
SPSB4|92369	2.99027	59	3.22148	111	1	not DE
SRGN|5552	9.89993	59	10.4776	111	9.46054e-07	down-regulated
STAP2|55620	9.34687	59	8.08787	111	1.95131e-11	up-regulated
STAT1|6772	13.4237	59	11.7326	111	4.44993e-23	up-regulated
STK11|6794	9.75254	59	9.48459	111	0.00246297	up-regulated
STUB1|10273	10.7112	59	10.0672	111	1.16135e-09	up-regulated
SYK|6850	9.25464	59	9.14518	111	1	not DE
TADA3|10474	10.7688	59	10.5108	111	0.000119185	up-regulated
TAF10|6881	9.5672	59	9.1289	111	5.05593e-07	up-regulated
TAF1C|9013	8.81662	59	9.31302	111	1.20236e-07	down-regulated
TAF5|6877	6.78502	59	6.80747	111	1	not DE
TAP1|6890	11.9061	59	10.2077	111	1.49212e-21	up-regulated
TAP2|6891	10.7039	59	10.0435	111	1.22649e-08	up-regulated
TARP|445347	3.69903	59	3.98343	111	0.854006	not DE
TAT|6898	3.90649	59	9.22687	111	1.03466e-11	down-regulated
TFAP2C|7022	9.95109	59	10.1595	111	1	not DE
TFDP1|7027	10.686	59	10.3623	111	0.00192102	up-regulated
TGFB1|7040	9.82595	59	9.13804	111	1.04617e-06	up-regulated
TGFB2|7042	7.97101	59	8.99454	111	0.000130393	down-regulated
TGFBR1|7046	10.3382	59	10.7794	111	7.6194e-05	down-regulated
TGFBR2|7048	10.4807	59	13.1467	111	1.29036e-49	down-regulated
TGM1|7051	3.02739	59	4.78118	111	3.57871e-15	down-regulated
THY1|7070	11.2925	59	10.6684	111	8.59763e-05	up-regulated
TINAGL1|64129	8.0275	59	11.0737	111	2.86618e-30	down-regulated
TLE1|7088	8.97537	59	10.1709	111	2.44462e-09	down-regulated
TLR1|7096	7.31346	59	8.02712	111	2.49592e-09	down-regulated
TLR2|7097	8.18477	59	8.72662	111	1.55594e-05	down-regulated
TLR3|7098	7.51002	59	8.37951	111	3.80336e-08	down-regulated
TLR4|7099	8.5482	59	9.99697	111	1.31974e-25	down-regulated
TLR9|54106	3.90328	59	4.51411	111	2.94821e-05	down-regulated
TNFAIP3|7128	9.26085	59	9.71593	111	7.15732e-05	down-regulated
TNFRSF10D|8793	4.56818	59	7.8099	111	1.72647e-39	down-regulated
TNFRSF13B|23495	1.49682	59	2.06341	111	0.039489	down-regulated
TNFRSF1B|7133	9.27688	59	10.2625	111	1.17702e-19	down-regulated
TNFRSF4|7293	5.13991	59	4.31205	111	1.42703e-07	up-regulated
TNFRSF6B|8771	4.98033	59	4.65742	111	0.059068	not DE
TNFRSF9|3604	4.1669	59	1.10424	111	7.91827e-36	up-regulated
TNFSF14|8740	1.99884	59	2.46025	111	0.0251079	down-regulated
TOMM40|10452	10.019	59	8.96751	111	2.88015e-24	up-regulated
TOP2A|7153	11.8689	59	7.45518	111	1.70455e-37	up-regulated
TP53BP2|7159	10.1817	59	9.91947	111	0.0563225	not DE
TP63|8626	5.91752	59	10.1772	111	1.30313e-23	down-regulated
TRADD|8717	8.001	59	8.04937	111	1	not DE
TRAF1|7185	7.76299	59	7.68579	111	1	not DE
TRAF2|7186	8.99896	59	7.84497	111	1.46198e-20	up-regulated
TRAT1|50852	4.20254	59	3.35398	111	3.38863e-06	up-regulated
TRIM28|10155	12.4846	59	11.8418	111	6.06862e-15	up-regulated
TRIM69|140691	4.27311	59	4.00536	111	0.235972	not DE
TRPC1|7220	5.74255	59	7.74967	111	3.961e-20	down-regulated
TSHR|7253	1.7853	59	3.6738	111	6.65537e-15	down-regulated
TTK|7272	7.96721	59	4.86267	111	1.21557e-34	up-regulated
TUBA4A|7277	8.94459	59	9.2401	111	0.458172	not DE
TUBB3|10381	9.04216	59	6.55406	111	7.84435e-19	up-regulated
TUBB4|10382	5.57118	59	5.70356	111	1	not DE
TUBB6|84617	9.63961	59	11.3287	111	4.29357e-29	down-regulated
TUBB|203068	14.2255	59	13.5885	111	3.20383e-11	up-regulated
TWIST1|7291	6.32712	59	8.14739	111	1.67834e-13	down-regulated
TYROBP|7305	9.54053	59	8.99498	111	0.000168329	up-regulated
UBD|10537	9.23446	59	7.69555	111	5.33848e-09	up-regulated
UBE2M|9040	9.96315	59	9.27432	111	1.15033e-15	up-regulated
UCHL1|7345	6.74723	59	7.37393	111	0.0511677	not DE
UQCR10|29796	10.2066	59	9.83843	111	0.000229795	up-regulated
UQCRC1|7384	11.3945	59	11.0853	111	0.00163739	up-regulated
UQCRQ|27089	10.8986	59	10.1505	111	3.066e-08	up-regulated
USMG5|84833	9.43073	59	9.2829	111	0.406556	not DE
USP2|9099	5.54255	59	7.01134	111	4.76032e-07	down-regulated
VAV1|7409	7.51473	59	7.15063	111	0.0199629	up-regulated
VCAM1|7412	9.19703	59	9.48108	111	0.130442	not DE
VCAN|1462	12.5685	59	11.2513	111	8.87101e-10	up-regulated
VPS28|51160	11.1448	59	10.2917	111	3.71397e-11	up-regulated
VRK1|7443	8.31395	59	7.87027	111	9.43268e-05	up-regulated
WAS|7454	7.23537	59	6.85533	111	0.000652023	up-regulated
YBX1|4904	12.173	59	12.6074	111	3.89235e-05	down-regulated
YES1|7525	10.315	59	10.7279	111	0.00199202	down-regulated
YWHAQ|10971	12.679	59	12.7001	111	1	not DE
ZAP70|7535	5.85076	59	5.50832	111	0.0601986	not DE
ZNF668|79759	8.064	59	7.08128	111	5.22287e-24	up-regulated

## Sheet: ttest_tum_tum_cluster1
	Mean of patients in cluster	Number of patients in cluster	Mean of other patients	Number of other patients	Adjusted 2-sided p-value	Regulation Class
ABCB1|5243	6.67381	296	5.38706	769	1.76896e-39	up-regulated
ACTL6A|86	10.3793	296	10.3479	769	1	not DE
ACVRL1|94	9.10538	296	8.53465	769	7.84994e-30	up-regulated
ADAP2|55803	8.44365	296	7.77801	769	4.10441e-40	up-regulated
AES|166	12.6732	296	12.6506	769	1	not DE
AGAP2|116986	7.53642	296	6.00838	769	1.08953e-99	up-regulated
ANK2|287	8.02052	296	7.32777	769	5.38751e-14	up-regulated
AP1M1|8907	10.1267	296	9.87636	769	3.05578e-18	up-regulated
ARHGAP15|55843	7.3264	296	5.56893	769	3.27166e-131	up-regulated
ARHGAP9|64333	8.24476	296	6.26865	769	4.1816e-134	up-regulated
ARHGEF1|9138	10.8214	296	10.2754	769	3.54735e-25	up-regulated
ASB2|51676	5.81393	296	3.78524	769	2.04255e-112	up-regulated
AURKA|6790	8.92872	296	8.51915	769	2.13125e-06	up-regulated
AURKB|9212	7.78614	296	7.12975	769	7.862e-11	up-regulated
B2M|567	16.0015	296	14.9331	769	1.94662e-83	up-regulated
BACH1|571	9.70612	296	9.3933	769	1.3555e-09	up-regulated
BAD|572	9.45859	296	9.51389	769	0.933436	not DE
BAG1|573	10.3767	296	10.7127	769	1.47102e-09	down-regulated
BAIAP2L1|55971	9.55647	296	9.67545	769	0.131702	not DE
BAK1|578	9.11153	296	8.72429	769	8.43138e-19	up-regulated
BAX|581	9.4199	296	9.20248	769	1.38027e-05	up-regulated
BGN|633	13.7396	296	13.5645	769	0.0527363	not DE
BID|637	9.04715	296	8.73386	769	2.43022e-12	up-regulated
BIRC3|330	9.61115	296	7.73065	769	2.87525e-107	up-regulated
BLM|641	7.66673	296	7.16903	769	4.13037e-12	up-regulated
BMP1|649	9.51163	296	9.33081	769	0.019618	up-regulated
BMX|660	3.6704	296	3.05582	769	7.05942e-06	up-regulated
BRF1|2972	9.32217	296	9.44052	769	0.0262498	down-regulated
BTK|695	8.22978	296	6.78082	769	8.11276e-114	up-regulated
CALR|811	14.3312	296	14.1152	769	1.28169e-06	up-regulated
CAMK2A|815	2.76642	296	2.57352	769	0.130831	not DE
CASP10|843	8.25278	296	7.07993	769	2.73636e-71	up-regulated
CAV1|857	10.506	296	10.1938	769	0.000123516	up-regulated
CCDC8|83987	7.73778	296	7.55167	769	0.243518	not DE
CCL22|6367	7.58462	296	6.02575	769	1.52764e-64	up-regulated
CCNA2|890	8.92069	296	8.48378	769	4.59235e-07	up-regulated
CCR4|1233	6.20724	296	3.76606	769	5.01703e-115	up-regulated
CCR5|1234	8.9691	296	6.81643	769	2.44335e-156	up-regulated
CD1D|912	5.84894	296	4.53734	769	1.63862e-68	up-regulated
CD247|919	7.80924	296	5.05704	769	2.07078e-188	up-regulated
CD24|100133941	14.132	296	13.8794	769	0.141377	not DE
CD274|29126	5.5505	296	3.86357	769	6.26933e-69	up-regulated
CD28|940	7.14839	296	5.12123	769	8.81459e-129	up-regulated
CD2|914	9.52761	296	6.71531	769	8.49728e-202	up-regulated
CD38|952	6.95109	296	3.45491	769	1.11281e-156	up-regulated
CD3D|915	8.06648	296	5.0715	769	2.42473e-190	up-regulated
CD3E|916	9.56357	296	6.63036	769	1.71899e-191	up-regulated
CD3G|917	6.44308	296	3.35305	769	3.19437e-179	up-regulated
CD40LG|959	5.86262	296	2.94202	769	1.2698e-158	up-regulated
CD40|958	8.76081	296	7.38562	769	9.49564e-100	up-regulated
CD4|920	11.1417	296	9.64087	769	3.01789e-136	up-regulated
CD5|921	8.39288	296	5.46339	769	5.71949e-200	up-regulated
CD79A|973	8.7589	296	5.06492	769	8.92649e-129	up-regulated
CD79B|974	7.6239	296	5.12019	769	6.31769e-100	up-regulated
CD7|924	7.63376	296	4.9433	769	2.86195e-151	up-regulated
CD80|941	5.53426	296	3.97062	769	5.42055e-72	up-regulated
CD86|942	8.69631	296	7.34995	769	7.12521e-102	up-regulated
CD8A|925	9.05459	296	6.54488	769	4.49602e-147	up-regulated
CDC14B|8555	7.75172	296	7.47097	769	3.57675e-05	up-regulated
CDK1|983	9.76995	296	9.46094	769	0.000263093	up-regulated
CDK5|1020	8.37746	296	8.50224	769	0.0236128	down-regulated
CDK9|1025	10.1259	296	10.0777	769	0.396314	not DE
CDKN2A|1029	7.56752	296	7.0195	769	7.73098e-05	up-regulated
CHCHD3|54927	9.84186	296	9.75779	769	0.0465738	up-regulated
CHEK1|1111	7.86994	296	7.59752	769	0.000130654	up-regulated
CHEK2|11200	7.97866	296	7.70577	769	2.31994e-06	up-regulated
CNTN1|1272	5.84556	296	5.77225	769	1	not DE
COX5B|1329	10.6185	296	10.5245	769	0.173827	not DE
COX6A1|1337	11.0887	296	11.2404	769	0.00573215	down-regulated
COX6B1|1340	11.5555	296	11.5229	769	1	not DE
CRYAB|1410	9.21638	296	8.52773	769	5.56743e-06	up-regulated
CSF2RA|1438	7.89943	296	6.50591	769	3.24059e-93	up-regulated
CSF2RB|1439	9.20173	296	7.30168	769	5.74507e-118	up-regulated
CSNK2A2|1459	8.80946	296	8.65787	769	8.53904e-05	up-regulated
CTBP1|1487	11.1907	296	11.1235	769	0.202629	not DE
CTLA4|1493	6.5696	296	3.60817	769	2.5076e-184	up-regulated
CTSC|1075	11.5454	296	10.2248	769	2.58728e-76	up-regulated
CXCR4|7852	11.3225	296	10.2685	769	1.19461e-52	up-regulated
DAPK1|1612	9.37742	296	8.42556	769	6.09015e-39	up-regulated
DBNL|28988	11.0683	296	10.8848	769	5.58568e-07	up-regulated
DCN|1634	13.3666	296	12.9258	769	1.2306e-05	up-regulated
DEAF1|10522	9.15182	296	9.30821	769	0.00295346	down-regulated
DGKZ|8525	9.92356	296	9.51273	769	1.57322e-14	up-regulated
DOCK4|9732	8.61294	296	8.32785	769	3.75231e-06	up-regulated
DPP4|1803	7.59833	296	6.83773	769	1.13175e-14	up-regulated
E4F1|1877	8.96079	296	9.09586	769	0.0556016	not DE
ECSIT|51295	9.04538	296	9.1335	769	0.174099	not DE
EFEMP2|30008	9.77831	296	9.63319	769	0.0990628	not DE
EGFR|1956	7.98916	296	7.08801	769	7.15753e-11	up-regulated
EGR1|1958	11.5572	296	11.3634	769	0.283765	not DE
EIF2C2|27161	8.17731	296	7.85296	769	4.11565e-06	up-regulated
EPHA3|2042	5.71689	296	5.94965	769	0.181833	not DE
ETS1|2113	11.5767	296	10.5433	769	2.74375e-65	up-regulated
ETS2|2114	10.1399	296	9.7544	769	6.48452e-12	up-regulated
FAF1|11124	9.88426	296	9.77683	769	0.0062869	up-regulated
FASLG|356	5.54413	296	2.84009	769	7.86402e-137	up-regulated
FAS|355	8.53378	296	7.62317	769	1.77886e-47	up-regulated
FCGR3A|2214	11.1761	296	10.2104	769	2.18948e-34	up-regulated
FCN1|2219	6.29037	296	3.54678	769	5.87879e-115	up-regulated
FCRL3|115352	5.7672	296	2.14035	769	3.92045e-145	up-regulated
FGR|2268	8.12053	296	6.72119	769	1.31443e-99	up-regulated
FMOD|2331	10.8196	296	10.8199	769	1	not DE
FN1|2335	16.1397	296	16.105	769	1	not DE
FOXP3|50943	7.4894	296	5.32275	769	7.72771e-148	up-regulated
FYB|2533	9.92031	296	8.07679	769	3.33391e-126	up-regulated
FYN|2534	9.63718	296	8.67156	769	6.26933e-69	up-regulated
GAPDH|2597	15.5883	296	15.5037	769	0.485596	not DE
GET4|51608	9.57365	296	9.52085	769	0.915579	not DE
GLG1|2734	11.9782	296	11.7941	769	4.05056e-07	up-regulated
GNB2|2783	12.1001	296	12.1431	769	0.984536	not DE
GP1BA|2811	4.94259	296	2.77489	769	1.87294e-73	up-regulated
GPS2|2874	9.60918	296	9.57628	769	1	not DE
GPSM2|29899	9.15677	296	9.03025	769	0.20686	not DE
GRAP2|9402	6.56625	296	4.41454	769	3.16432e-140	up-regulated
GRAP|10750	7.37085	296	6.47951	769	9.64034e-42	up-regulated
GZMA|3001	8.08951	296	5.353	769	6.15182e-167	up-regulated
GZMB|3002	7.2077	296	3.6716	769	1.75361e-142	up-regulated
H2AFX|3014	9.677	296	9.39735	769	4.7873e-05	up-regulated
HABP4|22927	7.99355	296	7.63051	769	7.56444e-14	up-regulated
HCK|3055	9.10437	296	7.83436	769	3.0575e-81	up-regulated
HDAC2|3066	11.2309	296	11.1052	769	0.0364437	up-regulated
HDC|3067	4.36182	296	4.00495	769	0.0510193	not DE
HECW1|23072	2.19337	296	2.19216	769	1	not DE
HGF|3082	5.55673	296	5.01265	769	4.66926e-08	up-regulated
HIST2H2AC|8338	3.02289	296	2.90319	769	0.599267	not DE
HLA-A|3105	14.7077	296	13.5446	769	5.99587e-64	up-regulated
HLA-B|3106	15.3938	296	14.1565	769	6.05833e-73	up-regulated
HLA-DRB1|3123	12.9248	296	11.4296	769	1.07696e-74	up-regulated
HLA-E|3133	13.4165	296	12.2169	769	7.01121e-100	up-regulated
HMGA1|3159	11.1545	296	10.6817	769	1.53554e-12	up-regulated
HMGB2|3148	11.3717	296	11.1321	769	0.000117306	up-regulated
HOXD8|3234	7.07526	296	6.94476	769	0.513746	not DE
HRAS|3265	8.98857	296	8.95885	769	1	not DE
HSPB1|3315	12.5423	296	12.9341	769	7.6421e-05	down-regulated
HSPB2|3316	5.705	296	5.49285	769	0.0713343	not DE
HSPB6|126393	7.61394	296	7.22367	769	0.00891436	up-regulated
HTR2A|3356	1.62601	296	1.29709	769	0.00740358	up-regulated
ICAM1|3383	10.8975	296	9.82985	769	1.30281e-46	up-regulated
ICAM5|7087	2.47429	296	1.95356	769	0.000396632	up-regulated
IFI16|3428	11.4233	296	10.3926	769	8.54134e-61	up-regulated
IFNAR2|3455	9.01043	296	8.28012	769	1.06101e-53	up-regulated
IFNG|3458	3.72714	296	0.717745	769	3.67632e-93	up-regulated
IKBKG|8517	8.71521	296	8.46259	769	6.02728e-09	up-regulated
IKZF3|22806	5.91126	296	3.38618	769	1.61914e-84	up-regulated
IL10RA|3587	9.93651	296	8.11673	769	1.22589e-148	up-regulated
IL10|3586	4.35237	296	2.87033	769	1.64627e-76	up-regulated
IL12RB2|3595	5.85599	296	3.1925	769	5.3154e-59	up-regulated
IL1R1|3554	10.6141	296	10.0567	769	2.08249e-14	up-regulated
IL1RAP|3556	7.46593	296	7.22413	769	0.00124342	up-regulated
IL1RL1|9173	3.07896	296	2.44309	769	9.72021e-07	up-regulated
IL21R|50615	7.78244	296	5.38108	769	3.47385e-155	up-regulated
IL27RA|9466	8.97006	296	7.98521	769	2.46096e-33	up-regulated
IL2RA|3559	6.58868	296	3.94616	769	8.88968e-137	up-regulated
IL2RB|3560	9.65175	296	7.33061	769	1.86894e-153	up-regulated
IL2RG|3561	10.3651	296	7.72023	769	1.88738e-192	up-regulated
IL9R|3581	3.49818	296	1.95911	769	5.57668e-57	up-regulated
INA|9118	1.96433	296	1.18558	769	1.00511e-05	up-regulated
IRAK1|3654	11.5191	296	11.1588	769	1.37455e-09	up-regulated
IRF1|3659	11.0162	296	9.76989	769	9.51171e-88	up-regulated
IRF7|3665	9.67731	296	9.17056	769	1.60382e-10	up-regulated
IRF8|3394	9.33432	296	7.48401	769	4.51272e-121	up-regulated
IRF9|10379	10.891	296	10.3854	769	2.07582e-18	up-regulated
ITGAL|3683	10.0501	296	8.24705	769	3.79305e-125	up-regulated
ITGB2|3689	11.5598	296	10.053	769	9.01551e-103	up-regulated
ITGB7|3695	8.4273	296	6.44775	769	2.84469e-129	up-regulated
ITK|3702	7.99891	296	4.94829	769	2.73067e-189	up-regulated
IVNS1ABP|10625	11.3174	296	11.1494	769	5.89804e-05	up-regulated
JAK3|3718	9.10395	296	6.98986	769	1.21656e-156	up-regulated
KALRN|8997	7.81647	296	7.66239	769	0.174099	not DE
KCNA3|3738	5.8054	296	3.2989	769	1.7651e-122	up-regulated
KCNAB2|8514	8.66536	296	7.37779	769	1.42141e-94	up-regulated
KCNH8|131096	2.96747	296	2.04131	769	1.17943e-10	up-regulated
KDM1A|23028	10.9565	296	10.9293	769	1	not DE
KDM4D|55693	4.89723	296	4.68547	769	0.000192793	up-regulated
KEAP1|9817	10.5623	296	10.6292	769	0.247093	not DE
KIR3DL2|3812	2.09067	296	0.349388	769	2.04943e-51	up-regulated
KIT|3815	8.86383	296	8.2405	769	9.71915e-07	up-regulated
KLRC1|3821	3.70085	296	1.32844	769	1.79007e-86	up-regulated
KLRC2|3822	2.90109	296	1.44466	769	3.61432e-35	up-regulated
KLRC3|3823	2.86549	296	1.27128	769	3.26231e-44	up-regulated
KLRD1|3824	5.86382	296	3.64342	769	1.89536e-108	up-regulated
KPNA2|3838	11.5853	296	11.3482	769	0.00147557	up-regulated
LATS2|26524	8.88271	296	8.66139	769	3.30254e-05	up-regulated
LAT|27040	7.96174	296	6.0244	769	1.72087e-124	up-regulated
LCK|3932	8.75352	296	5.94685	769	5.08075e-189	up-regulated
LCP2|3937	9.53551	296	7.97903	769	7.35563e-143	up-regulated
LGALS1|3956	12.3989	296	12.279	769	0.23631	not DE
LGALS2|3957	5.65221	296	2.67195	769	2.65908e-124	up-regulated
LILRB1|10859	7.89181	296	6.32344	769	2.43087e-110	up-regulated
LILRB2|10288	7.8159	296	6.1752	769	1.61271e-107	up-regulated
LMNA|4000	12.9548	296	12.9036	769	1	not DE
LRRK2|120892	7.9153	296	7.04207	769	1.29898e-22	up-regulated
LSAMP|4045	4.55724	296	3.39002	769	9.11541e-21	up-regulated
LTA|4049	5.45676	296	2.54621	769	2.35313e-177	up-regulated
LTBP1|4052	10.4439	296	10.1903	769	0.00123723	up-regulated
LTB|4050	8.28952	296	5.28707	769	2.74692e-106	up-regulated
LY96|23643	7.28269	296	6.25746	769	4.46172e-75	up-regulated
LYN|4067	9.87518	296	8.75398	769	1.84169e-63	up-regulated
MAD1L1|8379	8.70147	296	8.53673	769	0.000818427	up-regulated
MAP1A|4130	8.78858	296	8.84239	769	1	not DE
MAP2|4133	7.50442	296	7.28386	769	0.169643	not DE
MAP7D1|55700	10.986	296	10.6857	769	1.15399e-13	up-regulated
MARCH1|55016	6.94466	296	5.89498	769	5.20319e-53	up-regulated
MDH1|4190	11.3808	296	11.2682	769	0.00122472	up-regulated
MED16|10025	9.91739	296	9.95865	769	1	not DE
MEOX2|4223	6.13556	296	5.29437	769	1.55162e-11	up-regulated
MIA|8190	5.31946	296	4.31624	769	2.35181e-05	up-regulated
MIF|4282	11.9905	296	12.0269	769	1	not DE
MMP2|4313	13.0492	296	12.6747	769	7.13054e-05	up-regulated
MMP7|4316	9.87363	296	8.2795	769	1.26533e-20	up-regulated
MS4A1|931	7.98404	296	3.6633	769	2.00186e-125	up-regulated
MS4A2|2206	5.12704	296	4.86705	769	0.296665	not DE
MSH2|4436	9.96075	296	9.85984	769	0.0981094	not DE
MSH6|2956	10.8123	296	10.7688	769	1	not DE
MSN|4478	13.1133	296	12.3931	769	2.58214e-37	up-regulated
MUC16|94025	6.36577	296	5.04608	769	2.8914e-07	up-regulated
MYC|4609	10.7255	296	10.5416	769	0.105937	not DE
MYST1|84148	9.28475	296	9.39345	769	0.0328169	down-regulated
NCAN|1463	0.892193	296	0.748368	769	1	not DE
NCF1|653361	7.73882	296	5.78264	769	1.87069e-113	up-regulated
NCK1|4690	9.38776	296	8.99733	769	1.71534e-20	up-regulated
NCK2|8440	10.0434	296	9.63826	769	6.49216e-16	up-regulated
NDN|4692	8.01332	296	7.72345	769	0.00038744	up-regulated
NDUFA11|126328	10.4938	296	10.4086	769	0.300606	not DE
NDUFA13|51079	11.1548	296	11.1375	769	1	not DE
NDUFA2|4695	9.77195	296	9.94855	769	0.00181582	down-regulated
NDUFA8|4702	9.7447	296	9.75771	769	1	not DE
NDUFA9|4704	10.5117	296	10.3207	769	8.93317e-06	up-regulated
NDUFB10|4716	10.4251	296	10.5787	769	0.00318161	down-regulated
NDUFB11|54539	10.5625	296	10.5414	769	1	not DE
NDUFB6|4712	9.37132	296	9.39366	769	1	not DE
NDUFB7|4713	10.0139	296	9.92455	769	0.432809	not DE
NDUFB8|4714	10.1503	296	10.0818	769	0.342351	not DE
NDUFS3|4722	10.3655	296	10.3493	769	1	not DE
NDUFS5|4725	11.1174	296	11.0037	769	0.0738912	not DE
NDUFS7|374291	9.27616	296	9.1876	769	0.462729	not DE
NDUFS8|4728	10.1599	296	10.2057	769	1	not DE
NOTCH1|4851	10.252	296	9.80239	769	1.06697e-13	up-regulated
NOTCH4|4855	8.67996	296	8.61703	769	0.95003	not DE
NQO2|4835	8.94629	296	8.7868	769	0.0047434	up-regulated
NTM|50863	7.64312	296	7.86027	769	0.0355647	down-regulated
OTUB1|55611	10.866	296	10.8366	769	1	not DE
PAG1|55824	8.72178	296	7.62425	769	1.84963e-67	up-regulated
PAK3|5063	2.67165	296	1.8161	769	4.09734e-11	up-regulated
PARK7|11315	11.8978	296	11.9175	769	1	not DE
PDCD1LG2|80380	7.23504	296	5.43108	769	2.21724e-123	up-regulated
PDCD1|5133	6.33207	296	3.32547	769	7.87079e-161	up-regulated
PDCD5|9141	9.72814	296	9.48844	769	8.62672e-06	up-regulated
PDLIM7|9260	9.90282	296	9.79098	769	0.237975	not DE
PDZD2|23037	8.53117	296	8.26609	769	0.0124118	up-regulated
PELI1|57162	9.42705	296	8.937	769	3.4254e-16	up-regulated
PHF1|5252	9.86761	296	9.85139	769	1	not DE
PIK3CD|5293	9.26685	296	7.69809	769	4.55e-109	up-regulated
PIK3CG|5294	7.31735	296	5.74148	769	7.92841e-71	up-regulated
PIN1|5300	9.15393	296	9.12791	769	1	not DE
PLAGL1|5325	8.01521	296	7.17433	769	6.61883e-25	up-regulated
PLAUR|5329	9.639	296	9.11698	769	1.4522e-13	up-regulated
PLAU|5328	10.6906	296	10.3706	769	0.000365916	up-regulated
PLCB2|5330	8.72308	296	7.43326	769	3.41572e-90	up-regulated
PLD1|5337	8.28043	296	7.73573	769	1.11877e-13	up-regulated
PLK1|5347	9.15235	296	8.6857	769	2.07269e-07	up-regulated
PLK3|1263	8.39663	296	8.0213	769	5.5732e-13	up-regulated
PML|5371	10.9674	296	10.4036	769	8.37011e-37	up-regulated
POU5F1|5460	1.88959	296	1.16092	769	1.93643e-10	up-regulated
PPARA|5465	8.37027	296	7.89611	769	4.67105e-12	up-regulated
PPARGC1A|10891	4.65844	296	4.07456	769	0.000184914	up-regulated
PPP4C|5531	11.0957	296	11.1396	769	0.954148	not DE
PRF1|5551	7.95631	296	5.37533	769	1.28338e-156	up-regulated
PRKCB|5579	8.48152	296	5.8073	769	3.67726e-160	up-regulated
PRKCSH|5589	12.3273	296	12.3273	769	1	not DE
PRKCZ|5590	8.7148	296	8.74238	769	1	not DE
PRKD1|5587	6.5773	296	6.39489	769	0.0635849	not DE
PRMT1|3276	11.0637	296	10.9291	769	0.00462973	up-regulated
PSMA7|5688	11.6559	296	11.4441	769	8.45894e-06	up-regulated
PSMB10|5699	10.1813	296	9.30625	769	1.65645e-42	up-regulated
PSMB3|5691	11.0579	296	10.9667	769	0.342351	not DE
PSMB4|5692	12.3046	296	12.1877	769	0.0238505	up-regulated
PSMB6|5694	10.5447	296	10.4844	769	0.364247	not DE
PSMB8|5696	11.1597	296	10.2527	769	2.07156e-42	up-regulated
PSMB9|5698	10.0026	296	8.38012	769	1.11041e-87	up-regulated
PSMC3|5702	11.1328	296	11.0335	769	0.0269293	up-regulated
PSMD4|5710	11.7156	296	11.7415	769	1	not DE
PSME2|5721	11.5808	296	10.9335	769	2.56723e-32	up-regulated
PTAFR|5724	7.35051	296	5.95464	769	3.04583e-64	up-regulated
PTGS2|5743	5.62822	296	4.74077	769	3.34122e-10	up-regulated
PTPN22|26191	7.37727	296	5.47686	769	1.52579e-123	up-regulated
PTPN6|5777	10.3621	296	9.73938	769	1.36079e-42	up-regulated
PTPRCAP|5790	8.76097	296	6.03648	769	5.23612e-135	up-regulated
PTPRC|5788	11.0567	296	8.79721	769	4.337e-149	up-regulated
PTPRZ1|5803	3.62878	296	3.28378	769	0.317815	not DE
PTTG1|9232	8.79317	296	8.2858	769	6.76592e-10	up-regulated
PXDN|7837	11.5803	296	11.7139	769	0.300606	not DE
RABAC1|10567	10.4739	296	10.4735	769	1	not DE
RAC2|5880	10.389	296	8.79167	769	7.37241e-112	up-regulated
RAD23A|5886	11.3204	296	11.2633	769	0.433414	not DE
RAD51|5888	7.55992	296	7.17852	769	9.5389e-07	up-regulated
RASGRF1|5923	5.71798	296	4.20157	769	2.98688e-31	up-regulated
RASGRF2|5924	6.86777	296	6.55342	769	0.000443522	up-regulated
RASIP1|54922	7.74447	296	7.33549	769	1.09996e-07	up-regulated
RASSF1|11186	9.3017	296	9.09619	769	1.00863e-06	up-regulated
RASSF2|9770	9.81435	296	8.73478	769	6.51405e-68	up-regulated
RASSF5|83593	9.70928	296	8.42541	769	1.11744e-87	up-regulated
RBCK1|10616	10.7143	296	10.5905	769	0.0159084	up-regulated
RBX1|9978	9.98969	296	9.86561	769	0.00776119	up-regulated
REXO2|25996	9.46587	296	9.27133	769	1.09247e-05	up-regulated
RFWD3|55159	9.78662	296	9.62922	769	0.00363575	up-regulated
RGL1|23179	9.20691	296	8.49574	769	1.81189e-35	up-regulated
RGL4|266747	4.137	296	1.9296	769	1.87935e-128	up-regulated
RHEB|6009	10.2645	296	10.1655	769	0.0375039	up-regulated
RIN1|9610	6.91393	296	7.04375	769	0.248127	not DE
RING1|6015	9.57068	296	9.5172	769	0.649202	not DE
RIPK2|8767	9.48674	296	9.07193	769	1.09251e-13	up-regulated
RPL11|6135	13.7958	296	13.6208	769	0.000158084	up-regulated
RPL26|6154	13.0758	296	13.0565	769	1	not DE
RPS10|6204	12.5732	296	12.4032	769	0.00129189	up-regulated
RPS7|6201	12.467	296	12.2351	769	3.85776e-06	up-regulated
RRM2|6241	10.0515	296	9.55266	769	1.72785e-08	up-regulated
S100A4|6275	10.6853	296	9.94363	769	2.68191e-28	up-regulated
S100A9|6280	9.25757	296	7.6335	769	1.65761e-14	up-regulated
S100B|6285	6.71595	296	5.00175	769	3.41353e-29	up-regulated
SAMSN1|64092	8.27274	296	6.72288	769	2.2113e-130	up-regulated
SAP30|8819	7.8824	296	7.7139	769	0.00994753	up-regulated
SELL|6402	9.412	296	6.96403	769	7.5619e-120	up-regulated
SELPLG|6404	9.88193	296	8.50861	769	8.21825e-116	up-regulated
SELP|6403	7.35473	296	5.54364	769	9.30655e-37	up-regulated
SENP3|26168	9.72252	296	9.66758	769	0.382223	not DE
SERBP1|26135	12.6509	296	12.5123	769	0.000158683	up-regulated
SERPINB9|5272	8.90118	296	7.61395	769	1.34113e-91	up-regulated
SERPING1|710	12.8958	296	11.9504	769	4.19277e-59	up-regulated
SERPINH1|871	12.3805	296	12.1545	769	0.000631525	up-regulated
SH2B1|25970	9.70362	296	9.79879	769	0.173827	not DE
SH2B2|10603	5.52675	296	4.82668	769	8.51178e-17	up-regulated
SH3GL3|6457	0.968638	296	0.766587	769	0.277074	not DE
SH3KBP1|30011	10.0455	296	9.23545	769	4.60005e-49	up-regulated
SH3PXD2A|9644	10.924	296	10.9706	769	1	not DE
SH3PXD2B|285590	10.732	296	10.67	769	0.939751	not DE
SHARPIN|81858	10.1967	296	10.1927	769	1	not DE
SIGIRR|59307	9.34596	296	9.51236	769	0.0364437	down-regulated
SIRPA|140885	10.5522	296	9.7572	769	2.91249e-41	up-regulated
SIT1|27240	6.85241	296	3.85338	769	9.29115e-190	up-regulated
SIVA1|10572	9.67455	296	9.59827	769	0.485596	not DE
SKAP2|8935	9.31861	296	8.84654	769	1.87586e-17	up-regulated
SKP2|6502	7.50101	296	7.14529	769	1.48258e-06	up-regulated
SLA2|84174	7.01591	296	4.26994	769	1.11227e-186	up-regulated
SLAMF1|6504	6.61826	296	3.51922	769	4.81742e-208	up-regulated
SLA|6503	9.41961	296	7.88786	769	2.69061e-116	up-regulated
SLC1A3|6507	8.72666	296	7.73856	769	1.33656e-42	up-regulated
SLC25A11|8402	9.86643	296	9.86756	769	1	not DE
SLC25A13|10165	9.11432	296	9.03906	769	0.354158	not DE
SLC25A1|6576	10.1474	296	10.161	769	1	not DE
SLC38A4|55089	3.23562	296	3.11163	769	1	not DE
SLC6A2|6530	1.7178	296	0.954831	769	7.14547e-07	up-regulated
SMYD2|56950	9.59319	296	9.46303	769	0.0372906	up-regulated
SNAI1|6615	7.03106	296	6.55451	769	7.71042e-11	up-regulated
SNCAIP|9627	5.96152	296	5.30519	769	5.2827e-10	up-regulated
SNCA|6622	5.38055	296	4.93586	769	9.53085e-09	up-regulated
SNRPB|6628	11.6327	296	11.537	769	0.136103	not DE
SOCS1|8651	6.78495	296	5.0734	769	6.99848e-91	up-regulated
SOD2|6648	12.4063	296	11.4915	769	1.10619e-42	up-regulated
SORBS3|10174	10.6323	296	10.7014	769	0.614698	not DE
SPI1|6688	9.41723	296	8.18632	769	3.10057e-88	up-regulated
SPNS1|83985	9.86169	296	9.86478	769	1	not DE
SPN|6693	8.77334	296	6.75745	769	9.22391e-149	up-regulated
SPRY2|10253	7.75748	296	7.4181	769	1.13171e-05	up-regulated
SPSB1|80176	9.605	296	9.27007	769	4.40789e-08	up-regulated
SPSB2|84727	7.15056	296	7.00151	769	0.0825443	not DE
SPSB4|92369	3.25969	296	3.15399	769	1	not DE
SRGN|5552	10.95	296	9.47809	769	2.01712e-113	up-regulated
STAP2|55620	9.23104	296	9.25747	769	1	not DE
STAT1|6772	13.4354	296	12.2626	769	1.83725e-61	up-regulated
STK11|6794	9.85942	296	9.82234	769	1	not DE
STUB1|10273	10.5766	296	10.7057	769	0.042692	down-regulated
SYK|6850	9.93388	296	9.03132	769	2.04277e-53	up-regulated
TADA3|10474	10.8157	296	10.8254	769	1	not DE
TAF10|6881	9.63516	296	9.59196	769	0.984536	not DE
TAF1C|9013	9.2071	296	8.98496	769	1.2102e-05	up-regulated
TAF5|6877	7.01041	296	6.7223	769	4.35964e-11	up-regulated
TAP1|6890	12.301	296	10.8695	769	1.77765e-66	up-regulated
TAP2|6891	11.172	296	9.93111	769	1.65e-64	up-regulated
TARP|445347	5.00505	296	3.0556	769	4.43077e-49	up-regulated
TAT|6898	4.09038	296	4.52359	769	0.309627	not DE
TFAP2C|7022	10.0101	296	9.88053	769	0.288721	not DE
TFDP1|7027	10.9096	296	10.7373	769	0.00295346	up-regulated
TGFB1|7040	10.2278	296	9.77665	769	7.92546e-18	up-regulated
TGFB2|7042	8.37991	296	8.29074	769	1	not DE
TGFBR1|7046	10.6171	296	10.4573	769	0.0221881	up-regulated
TGFBR2|7048	11.2214	296	10.5831	769	1.91715e-22	up-regulated
TGM1|7051	4.20839	296	3.39985	769	2.8813e-11	up-regulated
THY1|7070	11.7505	296	11.5706	769	0.0264763	up-regulated
TINAGL1|64129	9.3111	296	8.69517	769	5.88527e-11	up-regulated
TLE1|7088	9.51174	296	9.19284	769	5.80402e-05	up-regulated
TLR1|7096	8.07495	296	7.13217	769	3.86323e-44	up-regulated
TLR2|7097	8.89852	296	8.0614	769	2.09434e-37	up-regulated
TLR3|7098	7.2023	296	6.85254	769	8.55105e-05	up-regulated
TLR4|7099	9.02132	296	8.15772	769	5.62708e-43	up-regulated
TLR9|54106	5.61238	296	3.86171	769	4.56439e-85	up-regulated
TNFAIP3|7128	10.264	296	8.90405	769	1.30938e-99	up-regulated
TNFRSF10D|8793	5.72046	296	5.36152	769	0.000379634	up-regulated
TNFRSF13B|23495	4.01742	296	1.20323	769	5.36625e-82	up-regulated
TNFRSF1B|7133	10.4255	296	8.91614	769	4.59042e-128	up-regulated
TNFRSF4|7293	6.54569	296	5.19336	769	1.42066e-57	up-regulated
TNFRSF6B|8771	6.16108	296	5.10869	769	4.58045e-30	up-regulated
TNFRSF9|3604	5.34014	296	2.70487	769	3.83884e-136	up-regulated
TNFSF14|8740	3.50093	296	1.36961	769	2.49828e-100	up-regulated
TOMM40|10452	10.2001	296	10.02	769	0.00115455	up-regulated
TOP2A|7153	11.276	296	11.1101	769	0.247093	not DE
TP53BP2|7159	10.3703	296	10.131	769	0.000319973	up-regulated
TP63|8626	7.04938	296	6.52987	769	0.00339371	up-regulated
TRADD|8717	8.48051	296	8.07625	769	2.49495e-13	up-regulated
TRAF1|7185	9.01405	296	7.40603	769	1.54752e-130	up-regulated
TRAF2|7186	9.21214	296	8.95677	769	5.65459e-08	up-regulated
TRAT1|50852	6.06617	296	2.67299	769	5.81721e-190	up-regulated
TRIM28|10155	12.4688	296	12.5354	769	0.30127	not DE
TRIM69|140691	4.96951	296	3.87801	769	1.23926e-53	up-regulated
TRPC1|7220	6.23336	296	6.13799	769	0.561091	not DE
TSHR|7253	3.20246	296	1.50236	769	3.93419e-58	up-regulated
TTK|7272	8.13541	296	7.66002	769	1.36395e-06	up-regulated
TUBA4A|7277	9.68103	296	9.10501	769	8.19152e-12	up-regulated
TUBB3|10381	9.31579	296	9.17169	769	0.690527	not DE
TUBB4|10382	5.94805	296	5.78264	769	0.094221	not DE
TUBB6|84617	10.4261	296	10.0041	769	6.57363e-11	up-regulated
TUBB|203068	14.46	296	14.203	769	2.86769e-09	up-regulated
TWIST1|7291	7.04338	296	6.53501	769	1.15123e-08	up-regulated
TYROBP|7305	10.2373	296	9.21489	769	5.58728e-62	up-regulated
UBD|10537	10.6117	296	7.58455	769	7.88073e-102	up-regulated
UBE2M|9040	9.99516	296	10.017	769	1	not DE
UCHL1|7345	7.57236	296	6.967	769	1.17473e-06	up-regulated
UQCR10|29796	10.3552	296	10.3026	769	0.771985	not DE
UQCRC1|7384	11.3832	296	11.4251	769	0.891642	not DE
UQCRQ|27089	10.7487	296	10.9196	769	0.0107212	down-regulated
USMG5|84833	9.51862	296	9.48198	769	1	not DE
USP2|9099	5.61854	296	5.53649	769	1	not DE
VAV1|7409	8.49757	296	6.97042	769	7.10691e-111	up-regulated
VCAM1|7412	10.2373	296	8.70133	769	2.34637e-76	up-regulated
VCAN|1462	12.7143	296	12.6111	769	0.883497	not DE
VPS28|51160	10.9976	296	11.0705	769	0.515629	not DE
VRK1|7443	8.36565	296	8.19214	769	0.000195461	up-regulated
WAS|7454	8.46306	296	6.80834	769	3.56689e-127	up-regulated
YBX1|4904	12.7181	296	12.2667	769	4.03264e-18	up-regulated
YES1|7525	10.5789	296	10.4512	769	0.0795787	not DE
YWHAQ|10971	12.813	296	12.7642	769	0.636487	not DE
ZAP70|7535	7.7323	296	4.70103	769	1.52573e-161	up-regulated
ZNF668|79759	8.24162	296	8.25982	769	1	not DE

## Sheet: ttest_tum_tum_cluster2
	Mean of patients in cluster	Number of patients in cluster	Mean of other patients	Number of other patients	Adjusted 2-sided p-value	Regulation Class
ABCB1|5243	3.69257	87	5.92724	978	3.73554e-20	down-regulated
ACTL6A|86	10.9979	87	10.2996	978	1.23785e-19	up-regulated
ACVRL1|94	8.15921	87	8.74079	978	7.68462e-09	down-regulated
ADAP2|55803	7.23752	87	8.02755	978	6.05992e-13	down-regulated
AES|166	12.5354	87	12.6677	978	0.444568	not DE
AGAP2|116986	5.78328	87	6.49088	978	1.28334e-08	down-regulated
ANK2|287	6.86305	87	7.57878	978	3.58052e-05	down-regulated
AP1M1|8907	10.0315	87	9.93831	978	0.175904	not DE
ARHGAP15|55843	4.89186	87	6.16107	978	1.3593e-15	down-regulated
ARHGAP9|64333	5.96194	87	6.89402	978	1.86978e-10	down-regulated
ARHGEF1|9138	10.6003	87	10.4117	978	0.0859423	not DE
ASB2|51676	4.10062	87	4.37118	978	0.341595	not DE
AURKA|6790	9.70381	87	8.53773	978	6.35925e-25	up-regulated
AURKB|9212	9.23178	87	7.14142	978	9.75342e-41	up-regulated
B2M|567	14.7853	87	15.2696	978	2.71714e-05	down-regulated
BACH1|571	9.55286	87	9.47379	978	1	not DE
BAD|572	9.31174	87	9.51513	978	0.118874	not DE
BAG1|573	10.3416	87	10.644	978	0.0144071	down-regulated
BAIAP2L1|55971	10.4481	87	9.57071	978	5.46135e-31	up-regulated
BAK1|578	9.3946	87	8.78186	978	1.43838e-14	up-regulated
BAX|581	9.54988	87	9.23739	978	0.00140389	up-regulated
BGN|633	13.3767	87	13.6342	978	0.283179	not DE
BID|637	9.59786	87	8.75182	978	1.0649e-17	up-regulated
BIRC3|330	7.96436	87	8.279	978	0.423415	not DE
BLM|641	8.55751	87	7.19615	978	3.92314e-21	up-regulated
BMP1|649	9.53163	87	9.36767	978	0.388668	not DE
BMX|660	1.81808	87	3.35194	978	9.79972e-11	down-regulated
BRF1|2972	9.21422	87	9.42483	978	0.0238888	down-regulated
BTK|695	6.27718	87	7.26416	978	1.30175e-12	down-regulated
CALR|811	14.8042	87	14.1193	978	1.64377e-16	up-regulated
CAMK2A|815	2.46881	87	2.64122	978	1	not DE
CASP10|843	6.53747	87	7.48316	978	1.85866e-13	down-regulated
CAV1|857	9.83988	87	10.3198	978	0.00381202	down-regulated
CCDC8|83987	7.22952	87	7.63665	978	0.388898	not DE
CCL22|6367	5.37357	87	6.55557	978	1.95414e-08	down-regulated
CCNA2|890	9.94739	87	8.48581	978	3.65566e-30	up-regulated
CCR4|1233	2.88266	87	4.58349	978	9.6942e-13	down-regulated
CCR5|1234	6.51378	87	7.49487	978	6.91831e-09	down-regulated
CD1D|912	4.17279	87	4.96674	978	1.43106e-08	down-regulated
CD247|919	5.14397	87	5.88229	978	4.72477e-05	down-regulated
CD24|100133941	14.9379	87	13.8617	978	6.61183e-11	up-regulated
CD274|29126	3.61048	87	4.39664	978	4.49864e-05	down-regulated
CD28|940	4.76484	87	5.76647	978	3.95053e-10	down-regulated
CD2|914	6.44826	87	7.59023	978	9.06933e-08	down-regulated
CD38|952	4.2467	87	4.44263	978	1	not DE
CD3D|915	4.87659	87	5.99529	978	5.03076e-07	down-regulated
CD3E|916	6.3353	87	7.54437	978	1.95414e-08	down-regulated
CD3G|917	2.94334	87	4.32472	978	2.37781e-09	down-regulated
CD40LG|959	2.52933	87	3.86268	978	6.90535e-10	down-regulated
CD40|958	7.40625	87	7.8	978	0.00559416	down-regulated
CD4|920	9.3039	87	10.1251	978	3.12835e-10	down-regulated
CD5|921	5.23584	87	6.37027	978	5.84637e-08	down-regulated
CD79A|973	5.15751	87	6.1747	978	3.47684e-05	down-regulated
CD79B|974	5.89491	87	5.80904	978	1	not DE
CD7|924	5.52002	87	5.70629	978	1	not DE
CD80|941	4.21694	87	4.42196	978	0.720487	not DE
CD86|942	7.23504	87	7.76766	978	4.33737e-05	down-regulated
CD8A|925	6.34824	87	7.32196	978	1.16731e-08	down-regulated
CDC14B|8555	7.67982	87	7.53736	978	0.885785	not DE
CDK1|983	10.5875	87	9.45425	978	5.69878e-21	up-regulated
CDK5|1020	8.48049	87	8.46641	978	1	not DE
CDK9|1025	9.80406	87	10.1166	978	9.71978e-07	down-regulated
CDKN2A|1029	9.4078	87	6.97291	978	6.82204e-13	up-regulated
CHCHD3|54927	10.2684	87	9.73781	978	3.55531e-16	up-regulated
CHEK1|1111	8.92649	87	7.56175	978	3.9281e-25	up-regulated
CHEK2|11200	8.7452	87	7.6959	978	1.33337e-26	up-regulated
CNTN1|1272	4.66873	87	5.8926	978	0.000443309	down-regulated
COX5B|1329	10.9102	87	10.5186	978	0.000950732	up-regulated
COX6A1|1337	11.1345	87	11.2039	978	1	not DE
COX6B1|1340	11.9458	87	11.4952	978	2.89341e-05	up-regulated
CRYAB|1410	11.7236	87	8.45185	978	1.73384e-23	up-regulated
CSF2RA|1438	6.73909	87	6.90693	978	1	not DE
CSF2RB|1439	7.20886	87	7.885	978	7.38711e-05	down-regulated
CSNK2A2|1459	9.28368	87	8.64808	978	1.42466e-19	up-regulated
CTBP1|1487	11.1316	87	11.1431	978	1	not DE
CTLA4|1493	4.13513	87	4.4576	978	0.334951	not DE
CTSC|1075	11.1115	87	10.5456	978	8.0356e-05	up-regulated
CXCR4|7852	10.9815	87	10.5241	978	0.00551335	up-regulated
DAPK1|1612	9.79319	87	8.59199	978	3.64642e-10	up-regulated
DBNL|28988	10.728	87	10.9543	978	0.00746097	down-regulated
DCN|1634	11.4646	87	13.1892	978	1.09798e-10	down-regulated
DEAF1|10522	9.11827	87	9.27778	978	0.280738	not DE
DGKZ|8525	10.1887	87	9.57694	978	5.71465e-11	up-regulated
DOCK4|9732	8.19035	87	8.42637	978	0.135954	not DE
DPP4|1803	6.57193	87	7.09157	978	0.0538488	not DE
E4F1|1877	8.82759	87	9.07884	978	0.0145734	down-regulated
ECSIT|51295	9.30517	87	9.09156	978	0.0638052	not DE
EFEMP2|30008	9.04818	87	9.72915	978	3.02455e-05	down-regulated
EGFR|1956	9.17756	87	7.17487	978	1.39161e-18	up-regulated
EGR1|1958	10.9532	87	11.4586	978	0.00202571	down-regulated
EIF2C2|27161	8.9687	87	7.85188	978	4.13746e-17	up-regulated
EPHA3|2042	4.1217	87	6.04181	978	2.1036e-17	down-regulated
ETS1|2113	10.8188	87	10.8316	978	1	not DE
ETS2|2114	10.1979	87	9.83164	978	0.000271626	up-regulated
FAF1|11124	10.4895	87	9.74594	978	6.40079e-22	up-regulated
FASLG|356	2.49016	87	3.68962	978	8.07894e-08	down-regulated
FAS|355	7.83134	87	7.88026	978	1	not DE
FCGR3A|2214	9.92913	87	10.5277	978	7.12255e-06	down-regulated
FCN1|2219	4.3642	87	4.30444	978	1	not DE
FCRL3|115352	1.95135	87	3.25486	978	8.56923e-10	down-regulated
FGR|2268	6.57416	87	7.15779	978	1.30734e-06	down-regulated
FMOD|2331	9.5822	87	10.9299	978	4.89649e-09	down-regulated
FN1|2335	15.4865	87	16.1705	978	0.000163627	down-regulated
FOXP3|50943	5.52056	87	5.96091	978	0.0130678	down-regulated
FYB|2533	7.72838	87	8.66574	978	1.61539e-09	down-regulated
FYN|2534	9.27415	87	8.91021	978	0.00852126	up-regulated
GAPDH|2597	16.5802	87	15.4335	978	2.32673e-20	up-regulated
GET4|51608	9.81993	87	9.51023	978	0.00333483	up-regulated
GLG1|2734	12.1691	87	11.8164	978	1.26055e-05	up-regulated
GNB2|2783	12.1533	87	12.1292	978	1	not DE
GP1BA|2811	2.41644	87	3.46285	978	5.38357e-09	down-regulated
GPS2|2874	9.58422	87	9.58553	978	1	not DE
GPSM2|29899	10.1914	87	8.96524	978	6.44243e-23	up-regulated
GRAP2|9402	4.47586	87	5.06032	978	0.00034742	down-regulated
GRAP|10750	5.95355	87	6.79607	978	5.84194e-13	down-regulated
GZMA|3001	5.05025	87	6.20816	978	4.27927e-07	down-regulated
GZMB|3002	4.89699	87	4.63282	978	0.814662	not DE
H2AFX|3014	10.1482	87	9.4152	978	3.89772e-11	up-regulated
HABP4|22927	7.91188	87	7.71536	978	0.13297	not DE
HCK|3055	7.86969	87	8.21559	978	0.0342366	down-regulated
HDAC2|3066	12.0749	87	11.057	978	9.14842e-18	up-regulated
HDC|3067	1.56865	87	4.32968	978	3.7921e-28	down-regulated
HECW1|23072	2.27126	87	2.18549	978	1	not DE
HGF|3082	3.25674	87	5.33352	978	1.20777e-21	down-regulated
HIST2H2AC|8338	3.11479	87	2.92059	978	0.701652	not DE
HLA-A|3105	14.1049	87	13.8468	978	0.125393	not DE
HLA-B|3106	14.548	87	14.4961	978	1	not DE
HLA-DRB1|3123	11.0117	87	11.9193	978	5.11279e-07	down-regulated
HLA-E|3133	12.3443	87	12.5686	978	0.064001	not DE
HMGA1|3159	12.1569	87	10.6936	978	7.52349e-28	up-regulated
HMGB2|3148	11.8189	87	11.1435	978	1.74288e-11	up-regulated
HOXD8|3234	5.55055	87	7.10828	978	7.48296e-23	down-regulated
HRAS|3265	9.04936	87	8.95979	978	1	not DE
HSPB1|3315	11.7965	87	12.9167	978	1.48425e-08	down-regulated
HSPB2|3316	6.12961	87	5.50041	978	0.0152075	up-regulated
HSPB6|126393	6.43718	87	7.41175	978	7.21499e-06	down-regulated
HTR2A|3356	1.70016	87	1.36078	978	0.517195	not DE
ICAM1|3383	10.623	87	10.0824	978	0.00852126	up-regulated
ICAM5|7087	3.83236	87	1.94403	978	1.129e-08	up-regulated
IFI16|3428	10.7273	87	10.6748	978	1	not DE
IFNAR2|3455	9.17387	87	8.42165	978	1.22302e-12	up-regulated
IFNG|3458	1.14953	87	1.59015	978	0.0495213	down-regulated
IKBKG|8517	8.38231	87	8.54619	978	0.0967548	not DE
IKZF3|22806	3.29772	87	4.15829	978	0.000298371	down-regulated
IL10RA|3587	7.79039	87	8.69653	978	3.81617e-11	down-regulated
IL10|3586	2.77946	87	3.32697	978	0.000632534	down-regulated
IL12RB2|3595	7.44612	87	3.62024	978	1.36375e-25	up-regulated
IL1R1|3554	9.63012	87	10.2633	978	3.73502e-07	down-regulated
IL1RAP|3556	7.66065	87	7.25848	978	0.00938085	up-regulated
IL1RL1|9173	1.02067	87	2.76208	978	5.55268e-21	down-regulated
IL21R|50615	5.2523	87	6.11933	978	2.77606e-06	down-regulated
IL27RA|9466	9.33211	87	8.16347	978	4.58987e-09	up-regulated
IL2RA|3559	5.05518	87	4.64728	978	0.226684	not DE
IL2RB|3560	7.06656	87	8.05661	978	5.07975e-09	down-regulated
IL2RG|3561	7.8582	87	8.50845	978	0.000229662	down-regulated
IL9R|3581	1.01201	87	2.50917	978	1.48627e-21	down-regulated
INA|9118	3.77085	87	1.1913	978	1.3094e-11	up-regulated
IRAK1|3654	12.0123	87	11.1919	978	1.21161e-13	up-regulated
IRF1|3659	9.50814	87	10.1704	978	2.35762e-07	down-regulated
IRF7|3665	8.48601	87	9.38483	978	5.40656e-06	down-regulated
IRF8|3394	7.0164	87	8.08562	978	1.77832e-10	down-regulated
IRF9|10379	9.90243	87	10.5814	978	5.56771e-07	down-regulated
ITGAL|3683	7.04061	87	8.90009	978	6.90994e-23	down-regulated
ITGB2|3689	10.1266	87	10.5025	978	0.0215306	down-regulated
ITGB7|3695	6.73067	87	7.02171	978	0.123002	not DE
ITK|3702	4.57085	87	5.90516	978	7.04646e-09	down-regulated
IVNS1ABP|10625	11.8377	87	11.1391	978	3.00933e-15	up-regulated
JAK3|3718	7.33965	87	7.59859	978	0.0552319	not DE
KALRN|8997	8.70222	87	7.61653	978	1.30618e-16	up-regulated
KCNA3|3738	2.71164	87	4.10976	978	5.14166e-13	down-regulated
KCNAB2|8514	7.28807	87	7.77547	978	0.000151988	down-regulated
KCNH8|131096	3.99699	87	2.14765	978	8.68879e-09	up-regulated
KDM1A|23028	11.5568	87	10.8817	978	1.26888e-16	up-regulated
KDM4D|55693	5.40795	87	4.68529	978	1.21161e-13	up-regulated
KEAP1|9817	10.7521	87	10.598	978	0.0902872	not DE
KIR3DL2|3812	0.511658	87	0.861966	978	0.00536541	down-regulated
KIT|3815	9.95199	87	8.27691	978	6.9414e-12	up-regulated
KLRC1|3821	1.29434	87	2.0495	978	3.54515e-05	down-regulated
KLRC2|3822	0.952738	87	1.92922	978	1.115e-07	down-regulated
KLRC3|3823	0.666161	87	1.80761	978	5.14166e-13	down-regulated
KLRD1|3824	3.9489	87	4.28827	978	0.199947	not DE
KPNA2|3838	12.29	87	11.3362	978	2.61505e-19	up-regulated
LATS2|26524	8.72553	87	8.72266	978	1	not DE
LAT|27040	6.1288	87	6.60147	978	0.000312125	down-regulated
LCK|3932	6.60819	87	6.73748	978	1	not DE
LCP2|3937	7.65833	87	8.47864	978	3.03107e-10	down-regulated
LGALS1|3956	12.5149	87	12.2943	978	0.238838	not DE
LGALS2|3957	2.91302	87	3.55251	978	0.0136	down-regulated
LILRB1|10859	6.01143	87	6.82587	978	1.09562e-07	down-regulated
LILRB2|10288	6.37859	87	6.65368	978	0.228596	not DE
LMNA|4000	13.4808	87	12.8677	978	8.39729e-09	up-regulated
LRRK2|120892	5.67284	87	7.42816	978	2.5114e-18	down-regulated
LSAMP|4045	2.74829	87	3.80037	978	0.00223762	down-regulated
LTA|4049	2.83703	87	3.40124	978	0.00204559	down-regulated
LTBP1|4052	10.8232	87	10.2108	978	3.49861e-05	up-regulated
LTB|4050	5.70771	87	6.15837	978	0.0940722	not DE
LY96|23643	6.041	87	6.58701	978	3.56276e-07	down-regulated
LYN|4067	9.82871	87	8.99771	978	2.5944e-08	up-regulated
MAD1L1|8379	8.85194	87	8.55855	978	0.00290342	up-regulated
MAP1A|4130	7.63974	87	8.93308	978	1.67839e-18	down-regulated
MAP2|4133	9.30673	87	7.17066	978	2.75457e-18	up-regulated
MAP7D1|55700	10.9013	87	10.7574	978	0.262855	not DE
MARCH1|55016	5.56155	87	6.24233	978	1.73315e-07	down-regulated
MDH1|4190	11.8558	87	11.25	978	4.57081e-17	up-regulated
MED16|10025	9.49613	87	9.98731	978	3.35853e-08	down-regulated
MEOX2|4223	4.18076	87	5.64803	978	7.49744e-09	down-regulated
MIA|8190	9.66814	87	4.14378	978	4.48735e-41	up-regulated
MIF|4282	12.5475	87	11.9696	978	6.05936e-06	up-regulated
MMP2|4313	11.9019	87	12.8568	978	3.76184e-07	down-regulated
MMP7|4316	11.3585	87	8.48807	978	1.39755e-14	up-regulated
MS4A1|931	3.19848	87	5.01236	978	6.21539e-10	down-regulated
MS4A2|2206	1.9332	87	5.20672	978	6.95752e-28	down-regulated
MSH2|4436	10.715	87	9.8143	978	5.27361e-18	up-regulated
MSH6|2956	11.4748	87	10.7191	978	5.57411e-16	up-regulated
MSN|4478	13.393	87	12.5221	978	5.152e-13	up-regulated
MUC16|94025	8.88176	87	5.10429	978	2.45335e-18	up-regulated
MYC|4609	11.7659	87	10.4884	978	2.67761e-19	up-regulated
MYST1|84148	9.17662	87	9.37984	978	0.0134394	down-regulated
NCAN|1463	4.02103	87	0.500771	978	2.04647e-10	up-regulated
NCF1|653361	5.7889	87	6.37414	978	0.0019386	down-regulated
NCK1|4690	9.69721	87	9.05324	978	2.98145e-13	up-regulated
NCK2|8440	10.7828	87	9.65906	978	1.27268e-29	up-regulated
NDN|4692	6.75144	87	7.89765	978	1.52856e-09	down-regulated
NDUFA11|126328	10.8917	87	10.3914	978	8.33697e-07	up-regulated
NDUFA13|51079	11.1662	87	11.1402	978	1	not DE
NDUFA2|4695	9.35366	87	9.94802	978	5.73787e-08	down-regulated
NDUFA8|4702	9.8606	87	9.74462	978	0.419412	not DE
NDUFA9|4704	11.0264	87	10.3157	978	1.89455e-12	up-regulated
NDUFB10|4716	10.3368	87	10.5537	978	0.0735503	not DE
NDUFB11|54539	10.8559	87	10.5198	978	0.00307963	up-regulated
NDUFB6|4712	9.63502	87	9.36543	978	0.00146534	up-regulated
NDUFB7|4713	10.2319	87	9.92424	978	0.0153219	up-regulated
NDUFB8|4714	10.1698	87	10.0947	978	1	not DE
NDUFS3|4722	10.6745	87	10.3252	978	4.74766e-05	up-regulated
NDUFS5|4725	11.7821	87	10.9689	978	4.97189e-12	up-regulated
NDUFS7|374291	9.05423	87	9.22627	978	0.402461	not DE
NDUFS8|4728	10.1967	87	10.1926	978	1	not DE
NOTCH1|4851	11.0181	87	9.83031	978	4.97676e-19	up-regulated
NOTCH4|4855	7.99887	87	8.69106	978	2.04647e-10	down-regulated
NQO2|4835	8.93915	87	8.82152	978	1	not DE
NTM|50863	6.69537	87	7.89817	978	2.39631e-08	down-regulated
OTUB1|55611	10.8571	87	10.8437	978	1	not DE
PAG1|55824	7.81001	87	7.9399	978	1	not DE
PAK3|5063	3.26807	87	1.94588	978	8.5131e-07	up-regulated
PARK7|11315	11.6924	87	11.9316	978	0.010231	down-regulated
PDCD1LG2|80380	5.82807	87	5.94175	978	1	not DE
PDCD1|5133	3.56589	87	4.21405	978	0.00568886	down-regulated
PDCD5|9141	10.5324	87	9.46812	978	3.9194e-21	up-regulated
PDLIM7|9260	9.73806	87	9.82954	978	1	not DE
PDZD2|23037	8.36238	87	8.33775	978	1	not DE
PELI1|57162	10.2818	87	8.96569	978	4.04483e-27	up-regulated
PHF1|5252	9.58078	87	9.88037	978	0.000162916	down-regulated
PIK3CD|5293	8.0746	87	8.1394	978	1	not DE
PIK3CG|5294	4.93505	87	6.29016	978	3.8764e-14	down-regulated
PIN1|5300	9.0904	87	9.13912	978	1	not DE
PLAGL1|5325	8.48033	87	7.31265	978	1.22299e-09	up-regulated
PLAUR|5329	10.1006	87	9.18747	978	1.3633e-12	up-regulated
PLAU|5328	10.2526	87	10.4779	978	0.371174	not DE
PLCB2|5330	7.33094	87	7.83273	978	2.66246e-06	down-regulated
PLD1|5337	8.78529	87	7.80722	978	4.39036e-09	up-regulated
PLK1|5347	10.4059	87	8.67391	978	7.29817e-38	up-regulated
PLK3|1263	7.77718	87	8.15662	978	0.00147261	down-regulated
PML|5371	10.8768	87	10.5321	978	7.32832e-05	up-regulated
POU5F1|5460	3.56263	87	1.16781	978	4.34018e-21	up-regulated
PPARA|5465	9.13764	87	7.92917	978	1.77826e-23	up-regulated
PPARGC1A|10891	5.38584	87	4.13463	978	0.00183874	up-regulated
PPP4C|5531	11.1824	87	11.1226	978	1	not DE
PRF1|5551	5.71388	87	6.12637	978	0.0548951	not DE
PRKCB|5579	5.31692	87	6.6603	978	1.19174e-09	down-regulated
PRKCSH|5589	12.7737	87	12.2876	978	5.93168e-09	up-regulated
PRKCZ|5590	8.89878	87	8.72012	978	0.490918	not DE
PRKD1|5587	6.06794	87	6.47918	978	0.0116892	down-regulated
PRMT1|3276	11.4509	87	10.9234	978	3.43188e-10	up-regulated
PSMA7|5688	11.9615	87	11.4622	978	9.04789e-13	up-regulated
PSMB10|5699	9.29297	87	9.57227	978	0.0588419	not DE
PSMB3|5691	11.2064	87	10.9729	978	0.134132	not DE
PSMB4|5692	12.9576	87	12.1546	978	2.93072e-15	up-regulated
PSMB6|5694	10.7616	87	10.478	978	0.000494582	up-regulated
PSMB8|5696	10.3596	87	10.5177	978	0.704867	not DE
PSMB9|5698	8.61289	87	8.85046	978	0.39572	not DE
PSMC3|5702	11.392	87	11.0317	978	7.8284e-06	up-regulated
PSMD4|5710	12.1443	87	11.6978	978	2.40855e-07	up-regulated
PSME2|5721	10.7382	87	11.1468	978	0.0002931	down-regulated
PTAFR|5724	5.24946	87	6.43984	978	6.88401e-09	down-regulated
PTGS2|5743	7.00989	87	4.80751	978	2.29018e-09	up-regulated
PTPN22|26191	5.81943	87	6.02156	978	0.664039	not DE
PTPN6|5777	9.3276	87	9.96448	978	1.95466e-12	down-regulated
PTPRCAP|5790	5.82271	87	6.88009	978	5.09897e-09	down-regulated
PTPRC|5788	8.31426	87	9.52403	978	4.40758e-10	down-regulated
PTPRZ1|5803	6.02095	87	3.14471	978	1.9583e-10	up-regulated
PTTG1|9232	9.72352	87	8.31146	978	1.27717e-23	up-regulated
PXDN|7837	12.0348	87	11.6449	978	0.0626753	not DE
RABAC1|10567	10.5399	87	10.4677	978	1	not DE
RAC2|5880	8.45236	87	9.3053	978	7.04646e-09	down-regulated
RAD23A|5886	11.6479	87	11.2464	978	8.52417e-07	up-regulated
RAD51|5888	8.19776	87	7.20329	978	2.64942e-20	up-regulated
RASGRF1|5923	5.74675	87	4.52307	978	9.22462e-05	up-regulated
RASGRF2|5924	5.44004	87	6.74761	978	3.36237e-16	down-regulated
RASIP1|54922	7.35879	87	7.4572	978	1	not DE
RASSF1|11186	9.15778	87	9.15291	978	1	not DE
RASSF2|9770	8.96044	87	9.04145	978	1	not DE
RASSF5|83593	8.29746	87	8.82537	978	3.86671e-05	down-regulated
RBCK1|10616	10.0861	87	10.6728	978	1.05277e-09	down-regulated
RBX1|9978	10.2212	87	9.87153	978	2.52402e-05	up-regulated
REXO2|25996	9.97273	87	9.26782	978	1.14541e-15	up-regulated
RFWD3|55159	10.3156	87	9.61579	978	1.33411e-13	up-regulated
RGL1|23179	8.76855	87	8.68672	978	1	not DE
RGL4|266747	1.6533	87	2.62227	978	1.54044e-10	down-regulated
RHEB|6009	10.8807	87	10.1318	978	5.61416e-18	up-regulated
RIN1|9610	6.77639	87	7.02824	978	0.224077	not DE
RING1|6015	9.56965	87	9.52872	978	1	not DE
RIPK2|8767	10.1272	87	9.1036	978	1.05633e-20	up-regulated
RPL11|6135	13.8804	87	13.6507	978	0.0397597	up-regulated
RPL26|6154	13.2727	87	13.0431	978	0.0421968	up-regulated
RPS10|6204	13.072	87	12.3951	978	7.76428e-13	up-regulated
RPS7|6201	13.1538	87	12.2236	978	5.56638e-15	up-regulated
RRM2|6241	10.5284	87	9.61684	978	2.8905e-14	up-regulated
S100A4|6275	10.561	87	10.1132	978	0.0283465	up-regulated
S100A9|6280	9.8179	87	7.93072	978	3.90179e-08	up-regulated
S100B|6285	8.33036	87	5.22446	978	2.70491e-17	up-regulated
SAMSN1|64092	6.26685	87	7.23252	978	1.65808e-11	down-regulated
SAP30|8819	8.58473	87	7.68743	978	1.30618e-16	up-regulated
SELL|6402	6.39466	87	7.75558	978	1.65808e-11	down-regulated
SELPLG|6404	7.82558	87	8.98502	978	3.85912e-18	down-regulated
SELP|6403	3.72651	87	6.25343	978	1.07047e-14	down-regulated
SENP3|26168	10.2078	87	9.63615	978	1.00174e-13	up-regulated
SERBP1|26135	13.242	87	12.4893	978	9.72402e-21	up-regulated
SERPINB9|5272	7.63303	87	8.00184	978	0.035897	down-regulated
SERPING1|710	11.8093	87	12.2491	978	0.00120591	down-regulated
SERPINH1|871	12.9751	87	12.1499	978	8.53334e-16	up-regulated
SH2B1|25970	9.83473	87	9.76679	978	1	not DE
SH2B2|10603	6.1154	87	4.92392	978	2.85588e-13	up-regulated
SH3GL3|6457	3.56085	87	0.57917	978	3.85912e-18	up-regulated
SH3KBP1|30011	9.9384	87	9.41809	978	3.54119e-05	up-regulated
SH3PXD2A|9644	10.8846	87	10.9641	978	1	not DE
SH3PXD2B|285590	11.1653	87	10.6447	978	3.51372e-08	up-regulated
SHARPIN|81858	10.3095	87	10.1835	978	0.684672	not DE
SIGIRR|59307	8.40626	87	9.5604	978	1.15166e-14	down-regulated
SIRPA|140885	10.6949	87	9.91439	978	2.91714e-07	up-regulated
SIT1|27240	3.72584	87	4.77241	978	2.26882e-07	down-regulated
SIVA1|10572	9.87461	87	9.59678	978	0.0106657	up-regulated
SKAP2|8935	8.56608	87	9.01437	978	0.0131276	down-regulated
SKP2|6502	8.50745	87	7.13177	978	1.66597e-17	up-regulated
SLA2|84174	4.13216	87	5.11329	978	1.57633e-07	down-regulated
SLAMF1|6504	3.32613	87	4.47435	978	2.07001e-08	down-regulated
SLA|6503	7.63674	87	8.37379	978	2.67426e-08	down-regulated
SLC1A3|6507	7.85067	87	8.02765	978	0.831157	not DE
SLC25A11|8402	10.0028	87	9.85518	978	0.0951771	not DE
SLC25A13|10165	9.62775	87	9.00947	978	2.52581e-14	up-regulated
SLC25A1|6576	10.2977	87	10.1448	978	0.144051	not DE
SLC38A4|55089	1.77134	87	3.26839	978	4.9188e-12	down-regulated
SLC6A2|6530	4.01264	87	0.913736	978	1.7661e-15	up-regulated
SMYD2|56950	10.2593	87	9.43159	978	2.73686e-17	up-regulated
SNAI1|6615	7.49753	87	6.61485	978	2.57006e-12	up-regulated
SNCAIP|9627	4.54278	87	5.57166	978	0.000259406	down-regulated
SNCA|6622	4.59014	87	5.1012	978	0.0338417	down-regulated
SNRPB|6628	11.968	87	11.5276	978	2.72899e-07	up-regulated
SOCS1|8651	5.63916	87	5.54108	978	1	not DE
SOD2|6648	12.5696	87	11.6725	978	4.52278e-10	up-regulated
SORBS3|10174	10.494	87	10.699	978	0.249445	not DE
SPI1|6688	7.9952	87	8.57586	978	2.11833e-05	down-regulated
SPNS1|83985	9.95284	87	9.85601	978	0.527457	not DE
SPN|6693	6.0663	87	7.42906	978	4.754e-14	down-regulated
SPRY2|10253	8.00759	87	7.46837	978	0.00108634	up-regulated
SPSB1|80176	9.93511	87	9.31228	978	1.10559e-08	up-regulated
SPSB2|84727	7.13785	87	7.03449	978	1	not DE
SPSB4|92369	4.04549	87	3.10668	978	0.00798962	up-regulated
SRGN|5552	9.48306	87	9.92312	978	0.000754027	down-regulated
STAP2|55620	9.54811	87	9.22361	978	0.0182733	up-regulated
STAT1|6772	12.3384	87	12.6108	978	0.123819	not DE
STK11|6794	9.51843	87	9.8606	978	0.00366336	down-regulated
STUB1|10273	10.2986	87	10.7029	978	4.64786e-05	down-regulated
SYK|6850	9.19548	87	9.28989	978	1	not DE
TADA3|10474	10.6483	87	10.8383	978	0.0145734	down-regulated
TAF10|6881	9.58185	87	9.60593	978	1	not DE
TAF1C|9013	9.39379	87	9.01583	978	1.11342e-06	up-regulated
TAF5|6877	7.4934	87	6.74091	978	2.36813e-15	up-regulated
TAP1|6890	11.4971	87	11.247	978	0.248276	not DE
TAP2|6891	10.941	87	10.2169	978	1.03675e-07	up-regulated
TARP|445347	1.59843	87	3.77525	978	5.8527e-22	down-regulated
TAT|6898	1.88072	87	4.62758	978	9.00913e-22	down-regulated
TFAP2C|7022	10.9489	87	9.82471	978	2.86941e-16	up-regulated
TFDP1|7027	11.5362	87	10.7184	978	3.55208e-12	up-regulated
TGFB1|7040	9.06799	87	9.97625	978	5.69142e-13	down-regulated
TGFB2|7042	8.7205	87	8.27949	978	0.175904	not DE
TGFBR1|7046	10.4495	87	10.5064	978	1	not DE
TGFBR2|7048	9.89303	87	10.8377	978	3.28962e-13	down-regulated
TGM1|7051	5.6684	87	3.44276	978	4.68775e-15	up-regulated
THY1|7070	11.0071	87	11.6752	978	4.55469e-06	down-regulated
TINAGL1|64129	9.96938	87	8.76823	978	7.83995e-16	up-regulated
TLE1|7088	10.2859	87	9.19212	978	7.84942e-26	up-regulated
TLR1|7096	7.735	87	7.36389	978	0.0132948	up-regulated
TLR2|7097	8.57965	87	8.26866	978	0.0675155	not DE
TLR3|7098	5.77928	87	7.05388	978	3.75072e-11	down-regulated
TLR4|7099	7.38017	87	8.48827	978	3.745e-15	down-regulated
TLR9|54106	4.67943	87	4.31882	978	0.0121295	up-regulated
TNFAIP3|7128	9.36119	87	9.27499	978	1	not DE
TNFRSF10D|8793	6.04744	87	5.40914	978	0.0119371	up-regulated
TNFRSF13B|23495	0.662773	87	2.10305	978	1.55985e-18	down-regulated
TNFRSF1B|7133	8.80031	87	9.38325	978	2.35762e-07	down-regulated
TNFRSF4|7293	5.47576	87	5.57753	978	1	not DE
TNFRSF6B|8771	4.97535	87	5.43907	978	0.00891157	down-regulated
TNFRSF9|3604	3.01924	87	3.47449	978	0.0884577	not DE
TNFSF14|8740	1.47117	87	2.00564	978	0.00128488	down-regulated
TOMM40|10452	10.8129	87	10.0039	978	3.49531e-15	up-regulated
TOP2A|7153	11.9917	87	11.0818	978	4.79465e-13	up-regulated
TP53BP2|7159	11.2142	87	10.107	978	1.61227e-21	up-regulated
TP63|8626	5.15583	87	6.80934	978	7.09031e-08	down-regulated
TRADD|8717	8.07812	87	8.19844	978	0.759192	not DE
TRAF1|7185	7.63568	87	7.87228	978	0.139999	not DE
TRAF2|7186	9.13459	87	9.01824	978	0.673055	not DE
TRAT1|50852	2.29027	87	3.73401	978	3.68675e-11	down-regulated
TRIM28|10155	12.625	87	12.5072	978	0.44618	not DE
TRIM69|140691	4.58596	87	4.14538	978	0.00311902	up-regulated
TRPC1|7220	5.97249	87	6.18157	978	0.380549	not DE
TSHR|7253	1.75938	87	1.99405	978	0.841817	not DE
TTK|7272	9.57515	87	7.63354	978	3.92356e-37	up-regulated
TUBA4A|7277	10.3787	87	9.16604	978	1.5072e-11	up-regulated
TUBB3|10381	10.6554	87	9.08332	978	1.29896e-12	up-regulated
TUBB4|10382	7.18273	87	5.70816	978	5.34494e-11	up-regulated
TUBB6|84617	11.2409	87	10.0218	978	5.74903e-19	up-regulated
TUBB|203068	15.0615	87	14.2044	978	8.44264e-25	up-regulated
TWIST1|7291	6.20717	87	6.71803	978	0.0197113	down-regulated
TYROBP|7305	8.9632	87	9.54673	978	2.17902e-06	down-regulated
UBD|10537	8.51758	87	8.41773	978	1	not DE
UBE2M|9040	10.114	87	10.0018	978	0.544205	not DE
UCHL1|7345	9.36632	87	6.93678	978	1.67278e-14	up-regulated
UQCR10|29796	10.5201	87	10.2991	978	0.0337569	up-regulated
UQCRC1|7384	11.5522	87	11.4011	978	0.13293	not DE
UQCRQ|27089	10.3257	87	10.9207	978	1.8825e-08	down-regulated
USMG5|84833	9.76009	87	9.46833	978	0.0127861	up-regulated
USP2|9099	6.4926	87	5.47627	978	4.88801e-11	up-regulated
VAV1|7409	6.42937	87	7.48076	978	1.55723e-09	down-regulated
VCAM1|7412	8.80147	87	9.15731	978	0.0531269	not DE
VCAN|1462	11.8855	87	12.7069	978	5.40656e-06	down-regulated
VPS28|51160	11.0514	87	11.0502	978	1	not DE
VRK1|7443	8.86689	87	8.18463	978	1.26759e-13	up-regulated
WAS|7454	6.67338	87	7.32116	978	4.68105e-08	down-regulated
YBX1|4904	13.7104	87	12.2749	978	2.65785e-33	up-regulated
YES1|7525	11.3546	87	10.4095	978	9.16055e-18	up-regulated
YWHAQ|10971	13.4481	87	12.7181	978	1.30618e-16	up-regulated
ZAP70|7535	4.61358	87	5.62625	978	3.36515e-06	down-regulated
ZNF668|79759	8.14355	87	8.26465	978	0.341595	not DE

## Sheet: ttest_tum_tum_cluster3
	Mean of patients in cluster	Number of patients in cluster	Mean of other patients	Number of other patients	Adjusted 2-sided p-value	Regulation Class
ABCB1|5243	7.39508	143	5.48872	922	1.32754e-60	up-regulated
ACTL6A|86	10.0342	143	10.4066	922	5.55918e-16	down-regulated
ACVRL1|94	9.2965	143	8.59972	922	3.85061e-29	up-regulated
ADAP2|55803	7.94518	143	7.96578	922	1	not DE
AES|166	12.7627	143	12.6404	922	0.0713898	not DE
AGAP2|116986	6.55948	143	6.41347	922	0.13588	not DE
ANK2|287	8.6751	143	7.3412	922	3.36581e-39	up-regulated
AP1M1|8907	9.95101	143	9.94514	922	1	not DE
ARHGAP15|55843	6.32315	143	6.01617	922	6.08318e-05	up-regulated
ARHGAP9|64333	6.99502	143	6.7904	922	0.0299367	up-regulated
ARHGEF1|9138	10.5141	143	10.4137	922	0.275358	not DE
ASB2|51676	4.85622	143	4.27043	922	3.66956e-10	up-regulated
AURKA|6790	7.50086	143	8.80858	922	4.84483e-27	down-regulated
AURKB|9212	5.97189	143	7.52006	922	3.11391e-27	down-regulated
B2M|567	14.9891	143	15.2674	922	1.82376e-06	down-regulated
BACH1|571	9.70907	143	9.44475	922	8.76979e-05	up-regulated
BAD|572	9.62611	143	9.47873	922	0.0843748	not DE
BAG1|573	10.7443	143	10.5999	922	0.0850541	not DE
BAIAP2L1|55971	9.53811	143	9.65855	922	0.172961	not DE
BAK1|578	8.59711	143	8.86833	922	6.05635e-08	down-regulated
BAX|581	9.12437	143	9.2844	922	0.030259	down-regulated
BGN|633	14.0332	143	13.548	922	1.25739e-07	up-regulated
BID|637	8.67301	143	8.84388	922	0.00112909	down-regulated
BIRC3|330	8.46586	143	8.22033	922	0.0237002	up-regulated
BLM|641	6.44878	143	7.44052	922	1.32939e-19	down-regulated
BMP1|649	9.60902	143	9.34571	922	0.00133466	up-regulated
BMX|660	5.34191	143	2.89856	922	1.64303e-65	up-regulated
BRF1|2972	9.47445	143	9.39726	922	0.42577	not DE
BTK|695	7.24153	143	7.17454	922	1	not DE
CALR|811	13.8624	143	14.2237	922	3.67802e-12	down-regulated
CAMK2A|815	3.0882	143	2.55563	922	3.33358e-05	up-regulated
CASP10|843	7.74766	143	7.3529	922	1.10636e-09	up-regulated
CAV1|857	11.4001	143	10.107	922	3.26375e-42	up-regulated
CCDC8|83987	8.89523	143	7.40303	922	2.23126e-44	up-regulated
CCL22|6367	6.87842	143	6.39397	922	3.75605e-05	up-regulated
CCNA2|890	7.54797	143	8.76918	922	4.03802e-23	down-regulated
CCR4|1233	4.69638	143	4.40549	922	0.0739091	not DE
CCR5|1234	7.45753	143	7.40809	922	1	not DE
CD1D|912	5.53198	143	4.80415	922	7.39862e-22	up-regulated
CD247|919	6.15804	143	5.76985	922	3.75605e-05	up-regulated
CD24|100133941	13.8254	143	13.9689	922	0.839158	not DE
CD274|29126	4.19331	143	4.354	922	0.418197	not DE
CD28|940	5.75344	143	5.67398	922	1	not DE
CD2|914	7.71967	143	7.4624	922	0.0132741	up-regulated
CD38|952	4.30627	143	4.44529	922	1	not DE
CD3D|915	6.29793	143	5.84279	922	1.21635e-05	up-regulated
CD3E|916	7.88278	143	7.3778	922	1.13998e-07	up-regulated
CD3G|917	4.67397	143	4.1402	922	4.12645e-06	up-regulated
CD40LG|959	4.40463	143	3.65281	922	1.49415e-12	up-regulated
CD40|958	7.97695	143	7.7354	922	0.000131557	up-regulated
CD4|920	10.0489	143	10.0594	922	1	not DE
CD5|921	6.62359	143	6.22394	922	3.9543e-05	up-regulated
CD79A|973	6.6901	143	5.99878	922	9.79006e-06	up-regulated
CD79B|974	6.47866	143	5.71329	922	1.83366e-14	up-regulated
CD7|924	5.81772	143	5.67143	922	0.471598	not DE
CD80|941	3.53795	143	4.53972	922	1.06457e-15	down-regulated
CD86|942	7.51656	143	7.75635	922	0.00318534	down-regulated
CD8A|925	7.63588	143	7.18139	922	4.26686e-07	up-regulated
CDC14B|8555	8.21353	143	7.44593	922	6.10797e-24	up-regulated
CDK1|983	8.55796	143	9.70019	922	5.16476e-22	down-regulated
CDK5|1020	8.26984	143	8.49823	922	0.000113837	down-regulated
CDK9|1025	10.1682	143	10.0791	922	0.0347922	up-regulated
CDKN2A|1029	6.72812	143	7.24063	922	1.31521e-05	down-regulated
CHCHD3|54927	9.5557	143	9.81613	922	8.86724e-14	down-regulated
CHEK1|1111	6.93737	143	7.78737	922	5.71028e-29	down-regulated
CHEK2|11200	7.36443	143	7.84632	922	1.08761e-14	down-regulated
CNTN1|1272	6.96812	143	5.61031	922	1.1323e-16	up-regulated
COX5B|1329	10.4155	143	10.5716	922	0.0434594	down-regulated
COX6A1|1337	10.9707	143	11.2335	922	6.59958e-05	down-regulated
COX6B1|1340	11.3265	143	11.5639	922	0.000180591	down-regulated
CRYAB|1410	9.83331	143	8.54632	922	1.03915e-22	up-regulated
CSF2RA|1438	7.08752	143	6.86308	922	0.0177731	up-regulated
CSF2RB|1439	8.33027	143	7.75214	922	1.77533e-14	up-regulated
CSNK2A2|1459	8.59231	143	8.71671	922	0.00818865	down-regulated
CTBP1|1487	11.1898	143	11.1348	922	0.567778	not DE
CTLA4|1493	4.00883	143	4.49677	922	0.00010501	down-regulated
CTSC|1075	10.4145	143	10.6193	922	0.0047045	down-regulated
CXCR4|7852	10.5433	143	10.5643	922	1	not DE
DAPK1|1612	8.52635	143	8.71552	922	0.0434594	down-regulated
DBNL|28988	10.9345	143	10.936	922	1	not DE
DCN|1634	14.0637	143	12.8908	922	4.23582e-33	up-regulated
DEAF1|10522	9.4366	143	9.23809	922	0.00153065	up-regulated
DGKZ|8525	9.52164	143	9.64324	922	0.167064	not DE
DOCK4|9732	8.71518	143	8.3593	922	3.18563e-06	up-regulated
DPP4|1803	7.94445	143	6.91026	922	9.99082e-18	up-regulated
E4F1|1877	9.15617	143	9.04314	922	0.441545	not DE
ECSIT|51295	9.24909	143	9.08728	922	0.00548769	up-regulated
EFEMP2|30008	10.2554	143	9.58327	922	2.43557e-21	up-regulated
EGFR|1956	8.41062	143	7.17218	922	3.62637e-20	up-regulated
EGR1|1958	13.0323	143	11.1668	922	9.3194e-42	up-regulated
EIF2C2|27161	7.35221	143	8.03476	922	1.13737e-17	down-regulated
EPHA3|2042	6.47664	143	5.79319	922	9.50665e-07	up-regulated
ETS1|2113	11.2785	143	10.7611	922	1.67352e-15	up-regulated
ETS2|2114	10.5544	143	9.75409	922	3.05781e-28	up-regulated
FAF1|11124	9.65392	143	9.83038	922	1.59135e-07	down-regulated
FASLG|356	3.58547	143	3.59259	922	1	not DE
FAS|355	8.29604	143	7.81116	922	2.00489e-12	up-regulated
FCGR3A|2214	10.1254	143	10.5336	922	9.41455e-06	down-regulated
FCN1|2219	4.91453	143	4.21545	922	3.69776e-06	up-regulated
FCRL3|115352	3.31088	143	3.12318	922	0.664229	not DE
FGR|2268	7.43066	143	7.0604	922	4.2599e-05	up-regulated
FMOD|2331	11.7883	143	10.6696	922	7.99835e-23	up-regulated
FN1|2335	16.0521	143	16.1243	922	1	not DE
FOXP3|50943	5.4548	143	5.99786	922	4.22676e-07	down-regulated
FYB|2533	8.58192	143	8.59029	922	1	not DE
FYN|2534	9.21174	143	8.89778	922	8.64631e-09	up-regulated
GAPDH|2597	15.0758	143	15.5972	922	1.76674e-15	down-regulated
GET4|51608	9.46864	143	9.5459	922	0.651854	not DE
GLG1|2734	11.9169	143	11.8341	922	0.121115	not DE
GNB2|2783	12.1422	143	12.1295	922	1	not DE
GP1BA|2811	3.4395	143	3.36773	922	1	not DE
GPS2|2874	9.53604	143	9.59308	922	0.714298	not DE
GPSM2|29899	8.51378	143	9.15097	922	1.47146e-21	down-regulated
GRAP2|9402	5.42604	143	4.94844	922	1.50445e-08	up-regulated
GRAP|10750	7.15359	143	6.66112	922	3.03588e-11	up-regulated
GZMA|3001	6.49831	143	6.0539	922	6.30498e-05	up-regulated
GZMB|3002	4.41312	143	4.69183	922	0.13588	not DE
H2AFX|3014	8.99662	143	9.54928	922	1.11345e-10	down-regulated
HABP4|22927	8.03832	143	7.68381	922	2.70784e-10	up-regulated
HCK|3055	8.0899	143	8.20245	922	0.443402	not DE
HDAC2|3066	10.8146	143	11.1907	922	3.40197e-16	down-regulated
HDC|3067	5.0869	143	3.95171	922	2.23689e-12	up-regulated
HECW1|23072	2.18344	143	2.1939	922	1	not DE
HGF|3082	6.11723	143	5.016	922	2.10611e-23	up-regulated
HIST2H2AC|8338	2.68458	143	2.97552	922	0.0311138	down-regulated
HLA-A|3105	13.5381	143	13.919	922	6.90593e-07	down-regulated
HLA-B|3106	14.1653	143	14.5523	922	1.13998e-07	down-regulated
HLA-DRB1|3123	11.9607	143	11.8272	922	0.508121	not DE
HLA-E|3133	12.6872	143	12.5291	922	0.00430139	up-regulated
HMGA1|3159	10.303	143	10.8922	922	1.99091e-14	down-regulated
HMGB2|3148	10.6633	143	11.2817	922	4.39532e-16	down-regulated
HOXD8|3234	7.59396	143	6.88597	922	7.82529e-14	up-regulated
HRAS|3265	8.78876	143	8.99477	922	0.0321613	down-regulated
HSPB1|3315	12.8816	143	12.8164	922	1	not DE
HSPB2|3316	6.58141	143	5.39212	922	7.7272e-32	up-regulated
HSPB6|126393	9.11622	143	7.05543	922	4.38112e-39	up-regulated
HTR2A|3356	2.72295	143	1.18154	922	2.58563e-23	up-regulated
ICAM1|3383	10.2386	143	10.1092	922	0.445571	not DE
ICAM5|7087	2.6837	143	2.00749	922	3.75605e-05	up-regulated
IFI16|3428	11.0364	143	10.6236	922	1.9703e-11	up-regulated
IFNAR2|3455	8.49267	143	8.48162	922	1	not DE
IFNG|3458	0.818808	143	1.66821	922	7.49163e-15	down-regulated
IKBKG|8517	8.52286	143	8.53435	922	1	not DE
IKZF3|22806	4.00478	143	4.10089	922	1	not DE
IL10RA|3587	8.80293	143	8.59452	922	0.00974121	up-regulated
IL10|3586	3.0735	143	3.31462	922	0.0906879	not DE
IL12RB2|3595	3.07978	143	4.06507	922	5.1942e-11	down-regulated
IL1R1|3554	10.8876	143	10.1067	922	3.04831e-19	up-regulated
IL1RAP|3556	7.60073	143	7.24335	922	1.2508e-05	up-regulated
IL1RL1|9173	3.83837	143	2.43083	922	2.78959e-19	up-regulated
IL21R|50615	5.66935	143	6.1073	922	5.02947e-05	down-regulated
IL27RA|9466	8.61705	143	8.20339	922	9.90958e-07	up-regulated
IL2RA|3559	4.28754	143	4.74157	922	0.000393962	down-regulated
IL2RB|3560	7.93008	143	7.98282	922	1	not DE
IL2RG|3561	8.52381	143	8.44471	922	1	not DE
IL9R|3581	2.42912	143	2.38031	922	1	not DE
INA|9118	0.694367	143	1.51177	922	7.67865e-08	down-regulated
IRAK1|3654	10.9735	143	11.3032	922	5.64972e-11	down-regulated
IRF1|3659	10.0569	143	10.1255	922	0.967506	not DE
IRF7|3665	9.19789	143	9.32901	922	0.561485	not DE
IRF8|3394	8.21106	143	7.96528	922	0.00308859	up-regulated
IRF9|10379	10.2682	143	10.5659	922	6.59958e-05	down-regulated
ITGAL|3683	8.75677	143	8.74686	922	1	not DE
ITGB2|3689	10.3504	143	10.4906	922	0.34028	not DE
ITGB7|3695	6.84136	143	7.02222	922	0.0806086	not DE
ITK|3702	6.2907	143	5.71946	922	9.97782e-09	up-regulated
IVNS1ABP|10625	11.0814	143	11.2139	922	0.0203613	down-regulated
JAK3|3718	7.80502	143	7.54214	922	0.000899624	up-regulated
KALRN|8997	8.00464	143	7.65878	922	0.000102333	up-regulated
KCNA3|3738	4.44156	143	3.92637	922	1.85531e-05	up-regulated
KCNAB2|8514	7.7231	143	7.7376	922	1	not DE
KCNH8|131096	3.51842	143	2.10955	922	1.52068e-19	up-regulated
KDM1A|23028	10.7486	143	10.9661	922	7.57288e-10	down-regulated
KDM4D|55693	4.8884	143	4.72198	922	0.0140267	up-regulated
KEAP1|9817	10.6332	143	10.6071	922	1	not DE
KIR3DL2|3812	0.479378	143	0.888249	922	4.4662e-08	down-regulated
KIT|3815	9.86344	143	8.1889	922	1.03498e-32	up-regulated
KLRC1|3821	2.22866	143	1.95046	922	0.0766896	not DE
KLRC2|3822	1.66698	143	1.87775	922	0.394202	not DE
KLRC3|3823	1.38411	143	1.76559	922	0.0108966	down-regulated
KLRD1|3824	4.33885	143	4.2484	922	1	not DE
KPNA2|3838	10.5924	143	11.5415	922	1.26938e-26	down-regulated
LATS2|26524	9.15668	143	8.65562	922	1.83679e-17	up-regulated
LAT|27040	6.72006	143	6.53847	922	0.112176	not DE
LCK|3932	6.99471	143	6.68539	922	0.00125709	up-regulated
LCP2|3937	8.39134	143	8.41478	922	1	not DE
LGALS1|3956	12.3997	143	12.2988	922	0.69653	not DE
LGALS2|3957	4.43222	143	3.35572	922	5.33864e-16	up-regulated
LILRB1|10859	6.54514	143	6.79257	922	0.0067225	down-regulated
LILRB2|10288	6.4226	143	6.66356	922	0.00961781	down-regulated
LMNA|4000	13.1604	143	12.8802	922	3.75605e-05	up-regulated
LRRK2|120892	7.85186	143	7.19682	922	1.2256e-09	up-regulated
LSAMP|4045	4.69373	143	3.56254	922	5.33864e-16	up-regulated
LTA|4049	2.99472	143	3.41106	922	0.00080624	down-regulated
LTBP1|4052	10.3697	143	10.2439	922	0.509699	not DE
LTB|4050	6.26337	143	6.09956	922	0.797412	not DE
LY96|23643	6.78077	143	6.50544	922	9.11134e-05	up-regulated
LYN|4067	9.04425	143	9.06891	922	1	not DE
MAD1L1|8379	8.55699	143	8.58647	922	1	not DE
MAP1A|4130	9.2878	143	8.75603	922	2.93586e-12	up-regulated
MAP2|4133	7.59676	143	7.30614	922	0.0060557	up-regulated
MAP7D1|55700	10.8646	143	10.7544	922	0.0690559	not DE
MARCH1|55016	6.0399	143	6.20949	922	0.137743	not DE
MDH1|4190	11.0701	143	11.3351	922	1.06011e-14	down-regulated
MED16|10025	10.1989	143	9.90815	922	2.21055e-08	up-regulated
MEOX2|4223	7.2024	143	5.26849	922	5.21484e-53	up-regulated
MIA|8190	6.36712	143	4.32023	922	1.57881e-24	up-regulated
MIF|4282	11.9348	143	12.0295	922	0.967506	not DE
MMP2|4313	13.6218	143	12.648	922	7.64949e-22	up-regulated
MMP7|4316	9.60507	143	8.58568	922	1.56205e-10	up-regulated
MS4A1|931	5.59033	143	4.75156	922	2.71069e-06	up-regulated
MS4A2|2206	6.21081	143	4.7421	922	7.99473e-20	up-regulated
MSH2|4436	9.54509	143	9.94105	922	6.19121e-19	down-regulated
MSH6|2956	10.4649	143	10.8299	922	1.16812e-16	down-regulated
MSN|4478	12.6676	143	12.5817	922	0.492581	not DE
MUC16|94025	5.59014	143	5.38537	922	1	not DE
MYC|4609	10.9724	143	10.5339	922	6.08774e-06	up-regulated
MYST1|84148	9.47148	143	9.34645	922	0.0815639	not DE
NCAN|1463	0.400614	143	0.848478	922	0.000376656	down-regulated
NCF1|653361	6.14964	143	6.35373	922	0.0434692	down-regulated
NCK1|4690	9.00044	143	9.12219	922	0.00627452	down-regulated
NCK2|8440	9.84305	143	9.73656	922	0.0804193	not DE
NDN|4692	8.75121	143	7.65711	922	3.49167e-45	up-regulated
NDUFA11|126328	10.3746	143	10.4413	922	0.952105	not DE
NDUFA13|51079	11.0678	143	11.1539	922	0.6901	not DE
NDUFA2|4695	9.89205	143	9.90062	922	1	not DE
NDUFA8|4702	9.61086	143	9.77631	922	0.000800349	down-regulated
NDUFA9|4704	10.0825	143	10.419	922	3.62665e-15	down-regulated
NDUFB10|4716	10.3654	143	10.5625	922	0.00579741	down-regulated
NDUFB11|54539	10.3674	143	10.5752	922	0.000450717	down-regulated
NDUFB6|4712	9.28124	143	9.40393	922	0.0192361	down-regulated
NDUFB7|4713	9.9429	143	9.95037	922	1	not DE
NDUFB8|4714	10.0579	143	10.1075	922	1	not DE
NDUFS3|4722	10.2012	143	10.3774	922	0.000381599	down-regulated
NDUFS5|4725	10.8219	143	11.0684	922	0.000266881	down-regulated
NDUFS7|374291	9.32543	143	9.19465	922	0.317671	not DE
NDUFS8|4728	10.0456	143	10.2158	922	0.0774803	not DE
NOTCH1|4851	10.1687	143	9.88991	922	5.77727e-06	up-regulated
NOTCH4|4855	9.47933	143	8.50349	922	6.69845e-38	up-regulated
NQO2|4835	8.81567	143	8.83353	922	1	not DE
NTM|50863	8.09395	143	7.75431	922	8.2575e-05	up-regulated
OTUB1|55611	10.7544	143	10.8588	922	0.0789077	not DE
PAG1|55824	7.85277	143	7.94116	922	0.586013	not DE
PAK3|5063	2.99039	143	1.90864	922	4.54275e-12	up-regulated
PARK7|11315	11.8323	143	11.9244	922	0.155163	not DE
PDCD1LG2|80380	5.97306	143	5.92617	922	1	not DE
PDCD1|5133	4.27318	143	4.14372	922	0.759797	not DE
PDCD5|9141	9.20911	143	9.60872	922	1.4346e-13	down-regulated
PDLIM7|9260	10.2935	143	9.74895	922	4.05082e-14	up-regulated
PDZD2|23037	9.18376	143	8.20886	922	3.56413e-24	up-regulated
PELI1|57162	9.40271	143	9.0221	922	3.47612e-08	up-regulated
PHF1|5252	10.1111	143	9.81632	922	8.0353e-09	up-regulated
PIK3CD|5293	8.41211	143	8.09099	922	7.81426e-08	up-regulated
PIK3CG|5294	6.41851	143	6.14239	922	0.0325238	up-regulated
PIN1|5300	9.17955	143	9.12825	922	1	not DE
PLAGL1|5325	8.07673	143	7.30432	922	9.99552e-21	up-regulated
PLAUR|5329	9.00248	143	9.30232	922	0.00235986	down-regulated
PLAU|5328	10.275	143	10.4881	922	0.138194	not DE
PLCB2|5330	7.89699	143	7.77542	922	0.374318	not DE
PLD1|5337	8.25543	143	7.82999	922	5.63181e-09	up-regulated
PLK1|5347	7.60229	143	9.00355	922	4.72179e-25	down-regulated
PLK3|1263	8.65701	143	8.0432	922	4.18417e-18	up-regulated
PML|5371	10.6088	143	10.5528	922	0.610944	not DE
POU5F1|5460	1.08061	143	1.40731	922	0.00577256	down-regulated
PPARA|5465	8.20303	143	8.00073	922	0.0155049	up-regulated
PPARGC1A|10891	5.09418	143	4.10387	922	4.22055e-16	up-regulated
PPP4C|5531	10.9871	143	11.1492	922	0.0159017	down-regulated
PRF1|5551	6.38787	143	6.04689	922	0.000271542	up-regulated
PRKCB|5579	6.98941	143	6.48249	922	1.21252e-08	up-regulated
PRKCSH|5589	12.2911	143	12.3329	922	1	not DE
PRKCZ|5590	8.7465	143	8.73289	922	1	not DE
PRKD1|5587	7.17795	143	6.332	922	1.24681e-25	up-regulated
PRMT1|3276	10.8435	143	10.9856	922	0.00535131	down-regulated
PSMA7|5688	11.0887	143	11.5672	922	1.2978e-15	down-regulated
PSMB10|5699	9.47523	143	9.56097	922	0.788092	not DE
PSMB3|5691	10.6783	143	11.0407	922	6.09158e-08	down-regulated
PSMB4|5692	11.9749	143	12.2583	922	3.89973e-08	down-regulated
PSMB6|5694	10.3282	143	10.528	922	0.00022877	down-regulated
PSMB8|5696	10.2407	143	10.5458	922	4.63813e-05	down-regulated
PSMB9|5698	8.4991	143	8.88254	922	7.23546e-06	down-regulated
PSMC3|5702	10.8821	143	11.0889	922	2.33491e-05	down-regulated
PSMD4|5710	11.5298	143	11.766	922	5.42541e-06	down-regulated
PSME2|5721	10.7403	143	11.1713	922	1.40189e-10	down-regulated
PTAFR|5724	6.52897	143	6.31369	922	0.0526925	not DE
PTGS2|5743	6.15307	143	4.80663	922	6.23695e-17	up-regulated
PTPN22|26191	5.928	143	6.017	922	0.97625	not DE
PTPN6|5777	9.72233	143	9.94194	922	9.60959e-06	down-regulated
PTPRCAP|5790	7.12907	143	6.7417	922	0.000874657	up-regulated
PTPRC|5788	9.54662	143	9.40637	922	0.344327	not DE
PTPRZ1|5803	5.58367	143	3.03783	922	3.61673e-31	up-regulated
PTTG1|9232	7.37571	143	8.58984	922	2.18927e-21	down-regulated
PXDN|7837	11.8794	143	11.6453	922	0.0120391	up-regulated
RABAC1|10567	10.528	143	10.4652	922	1	not DE
RAC2|5880	9.27569	143	9.22941	922	1	not DE
RAD23A|5886	11.1488	143	11.2994	922	0.00240955	down-regulated
RAD51|5888	6.29865	143	7.43743	922	1.33714e-24	down-regulated
RASGRF1|5923	4.47071	143	4.64665	922	0.561485	not DE
RASGRF2|5924	7.24197	143	6.54755	922	4.20996e-12	up-regulated
RASIP1|54922	8.34815	143	7.30973	922	2.98069e-36	up-regulated
RASSF1|11186	9.30345	143	9.13002	922	0.00262164	up-regulated
RASSF2|9770	9.27534	143	8.99753	922	4.16548e-05	up-regulated
RASSF5|83593	8.98374	143	8.75099	922	0.0011724	up-regulated
RBCK1|10616	10.681	143	10.6162	922	0.585816	not DE
RBX1|9978	9.69408	143	9.93205	922	1.87895e-05	down-regulated
REXO2|25996	9.38719	143	9.31582	922	0.565794	not DE
RFWD3|55159	9.30425	143	9.73015	922	4.14092e-15	down-regulated
RGL1|23179	9.20774	143	8.61363	922	3.11774e-19	up-regulated
RGL4|266747	2.88356	143	2.49031	922	5.90463e-05	up-regulated
RHEB|6009	9.96804	143	10.2279	922	2.48143e-12	down-regulated
RIN1|9610	7.41626	143	6.94429	922	1.13998e-07	up-regulated
RING1|6015	9.60524	143	9.52071	922	0.27445	not DE
RIPK2|8767	8.7551	143	9.25424	922	1.24033e-19	down-regulated
RPL11|6135	13.8911	143	13.6351	922	2.17702e-05	up-regulated
RPL26|6154	13.2167	143	13.0379	922	0.00972919	up-regulated
RPS10|6204	12.4714	143	12.4472	922	1	not DE
RPS7|6201	12.2971	143	12.3	922	1	not DE
RRM2|6241	8.60685	143	9.8595	922	5.95778e-19	down-regulated
S100A4|6275	10.0918	143	10.1588	922	1	not DE
S100A9|6280	7.82433	143	8.12529	922	0.634037	not DE
S100B|6285	6.81552	143	5.27077	922	4.07027e-24	up-regulated
SAMSN1|64092	7.12581	143	7.15795	922	1	not DE
SAP30|8819	7.43135	143	7.81182	922	4.40632e-09	down-regulated
SELL|6402	7.7996	143	7.62033	922	0.150711	not DE
SELPLG|6404	9.04564	143	8.86621	922	0.0166707	up-regulated
SELP|6403	8.1953	143	5.71381	922	1.14264e-82	up-regulated
SENP3|26168	9.59469	143	9.69652	922	0.0286526	down-regulated
SERBP1|26135	12.4359	143	12.5686	922	0.000160793	down-regulated
SERPINB9|5272	8.11229	143	7.94991	922	0.0418638	up-regulated
SERPING1|710	12.8113	143	12.1204	922	6.98059e-25	up-regulated
SERPINH1|871	12.2115	143	12.2182	922	1	not DE
SH2B1|25970	9.89047	143	9.75402	922	0.135711	not DE
SH2B2|10603	4.85386	143	5.04721	922	0.247085	not DE
SH3GL3|6457	0.280839	143	0.906792	922	6.44536e-14	down-regulated
SH3KBP1|30011	9.54345	143	9.44774	922	0.14873	not DE
SH3PXD2A|9644	11.4407	143	10.8827	922	1.16812e-16	up-regulated
SH3PXD2B|285590	11.0943	143	10.6241	922	4.52441e-11	up-regulated
SHARPIN|81858	10.0072	143	10.2227	922	0.00210195	down-regulated
SIGIRR|59307	9.53169	143	9.45595	922	1	not DE
SIRPA|140885	10.2233	143	9.94012	922	3.75771e-05	up-regulated
SIT1|27240	5.03307	143	4.63323	922	0.000158093	up-regulated
SIVA1|10572	9.61231	143	9.62058	922	1	not DE
SKAP2|8935	9.31605	143	8.92527	922	2.00216e-09	up-regulated
SKP2|6502	6.73501	143	7.32312	922	5.72846e-15	down-regulated
SLA2|84174	5.22259	143	5.00376	922	0.0325704	up-regulated
SLAMF1|6504	4.82466	143	4.31167	922	3.04132e-06	up-regulated
SLA|6503	8.39933	143	8.30029	922	0.678635	not DE
SLC1A3|6507	8.04563	143	8.00816	922	1	not DE
SLC25A11|8402	9.72539	143	9.88925	922	0.000310761	down-regulated
SLC25A13|10165	8.78494	143	9.10263	922	4.60211e-12	down-regulated
SLC25A1|6576	10.002	143	10.1813	922	0.00724235	down-regulated
SLC38A4|55089	4.08497	143	3.00048	922	1.24173e-14	up-regulated
SLC6A2|6530	1.3728	143	1.13495	922	0.320864	not DE
SMYD2|56950	9.42807	143	9.51024	922	0.553247	not DE
SNAI1|6615	6.86684	143	6.65906	922	0.0766896	not DE
SNCAIP|9627	6.79736	143	5.28447	922	2.79176e-52	up-regulated
SNCA|6622	6.04234	143	4.90701	922	2.73889e-48	up-regulated
SNRPB|6628	11.2924	143	11.6056	922	1.28804e-07	down-regulated
SOCS1|8651	5.60073	143	5.54109	922	1	not DE
SOD2|6648	11.7131	143	11.7508	922	1	not DE
SORBS3|10174	11.1479	143	10.61	922	1.99456e-19	up-regulated
SPI1|6688	8.49565	143	8.53351	922	1	not DE
SPNS1|83985	9.8399	143	9.86765	922	1	not DE
SPN|6693	7.53406	143	7.28418	922	0.00274285	up-regulated
SPRY2|10253	8.60229	143	7.34339	922	1.14052e-42	up-regulated
SPSB1|80176	9.61842	143	9.32357	922	3.33358e-05	up-regulated
SPSB2|84727	7.00889	143	7.04822	922	1	not DE
SPSB4|92369	3.14516	143	3.1893	922	1	not DE
SRGN|5552	10.1112	143	9.85242	922	0.000841023	up-regulated
STAP2|55620	9.23094	143	9.2531	922	1	not DE
STAT1|6772	12.0307	143	12.6751	922	1.1649e-16	down-regulated
STK11|6794	9.99941	143	9.80678	922	0.00166255	up-regulated
STUB1|10273	10.6695	143	10.6699	922	1	not DE
SYK|6850	9.30961	143	9.27792	922	1	not DE
TADA3|10474	10.8448	143	10.8193	922	1	not DE
TAF10|6881	9.52017	143	9.61696	922	0.246672	not DE
TAF1C|9013	9.13678	143	9.03273	922	0.320181	not DE
TAF5|6877	6.52677	143	6.84513	922	6.74762e-12	down-regulated
TAP1|6890	10.6865	143	11.3575	922	7.99473e-20	down-regulated
TAP2|6891	9.8747	143	10.3382	922	9.06468e-15	down-regulated
TARP|445347	3.72423	143	3.57775	922	1	not DE
TAT|6898	7.13916	143	3.97884	922	9.84586e-15	up-regulated
TFAP2C|7022	10.0498	143	9.89587	922	0.227789	not DE
TFDP1|7027	10.5174	143	10.8267	922	1.60182e-13	down-regulated
TGFB1|7040	10.2157	143	9.85341	922	9.37332e-09	up-regulated
TGFB2|7042	9.11337	143	8.19178	922	8.49099e-11	up-regulated
TGFBR1|7046	10.6152	143	10.4841	922	0.233979	not DE
TGFBR2|7048	11.6915	143	10.6161	922	1.73574e-34	up-regulated
TGM1|7051	3.72003	143	3.60977	922	1	not DE
THY1|7070	11.8756	143	11.5811	922	0.000800349	up-regulated
TINAGL1|64129	9.80614	143	8.7206	922	1.23946e-29	up-regulated
TLE1|7088	9.4224	143	9.25961	922	0.1871	not DE
TLR1|7096	7.43886	143	7.38728	922	1	not DE
TLR2|7097	8.42279	143	8.2741	922	0.184595	not DE
TLR3|7098	7.48788	143	6.86629	922	2.21959e-10	up-regulated
TLR4|7099	8.8536	143	8.32704	922	5.17394e-13	up-regulated
TLR9|54106	4.39293	143	4.34136	922	1	not DE
TNFAIP3|7128	9.55719	143	9.23935	922	4.45406e-05	up-regulated
TNFRSF10D|8793	6.06684	143	5.36736	922	2.44459e-11	up-regulated
TNFRSF13B|23495	2.4603	143	1.91173	922	0.000988234	up-regulated
TNFRSF1B|7133	9.75322	143	9.27087	922	2.67146e-14	up-regulated
TNFRSF4|7293	5.5905	143	5.56592	922	1	not DE
TNFRSF6B|8771	5.79503	143	5.3401	922	0.000109158	up-regulated
TNFRSF9|3604	2.92234	143	3.51717	922	2.45228e-05	down-regulated
TNFSF14|8740	1.96561	143	1.96141	922	1	not DE
TOMM40|10452	9.76002	143	10.1181	922	3.63451e-10	down-regulated
TOP2A|7153	9.99167	143	11.3368	922	1.01253e-20	down-regulated
TP53BP2|7159	10.1534	143	10.2043	922	1	not DE
TP63|8626	9.15869	143	6.28893	922	2.26056e-58	up-regulated
TRADD|8717	8.2894	143	8.17298	922	0.267462	not DE
TRAF1|7185	7.90281	143	7.84522	922	1	not DE
TRAF2|7186	8.89224	143	9.04876	922	0.0171768	down-regulated
TRAT1|50852	4.04404	143	3.54969	922	1.22252e-05	up-regulated
TRIM28|10155	12.4467	143	12.5277	922	0.194001	not DE
TRIM69|140691	4.05136	143	4.20154	922	0.0927323	not DE
TRPC1|7220	6.79174	143	6.06721	922	5.06976e-25	up-regulated
TSHR|7253	2.1244	143	1.95168	922	0.551505	not DE
TTK|7272	6.65849	143	7.96797	922	1.36036e-24	down-regulated
TUBA4A|7277	9.10933	143	9.28926	922	0.164241	not DE
TUBB3|10381	8.68732	143	9.29308	922	2.5875e-05	down-regulated
TUBB4|10382	5.4447	143	5.88816	922	8.31848e-07	down-regulated
TUBB6|84617	10.4177	143	10.0754	922	2.1622e-06	up-regulated
TUBB|203068	13.9032	143	14.332	922	6.50028e-18	down-regulated
TWIST1|7291	7.32307	143	6.57599	922	5.72846e-15	up-regulated
TYROBP|7305	9.51808	143	9.49612	922	1	not DE
UBD|10537	8.20118	143	8.46074	922	0.317275	not DE
UBE2M|9040	9.85153	143	10.0357	922	0.00211804	down-regulated
UCHL1|7345	6.92256	143	7.16823	922	0.173122	not DE
UQCR10|29796	10.1235	143	10.3472	922	0.000330697	down-regulated
UQCRC1|7384	11.2797	143	11.4342	922	0.00153065	down-regulated
UQCRQ|27089	10.9792	143	10.8555	922	0.399904	not DE
USMG5|84833	9.26179	143	9.52789	922	5.63128e-06	down-regulated
USP2|9099	5.84673	143	5.51471	922	0.00485952	up-regulated
VAV1|7409	7.45146	143	7.38609	922	1	not DE
VCAM1|7412	9.12897	143	9.12812	922	1	not DE
VCAN|1462	13.2391	143	12.5468	922	1.71556e-09	up-regulated
VPS28|51160	10.9425	143	11.067	922	0.177859	not DE
VRK1|7443	7.84183	143	8.30218	922	1.33714e-24	down-regulated
WAS|7454	7.35959	143	7.25408	922	0.419646	not DE
YBX1|4904	12.1507	143	12.4296	922	1.22439e-07	down-regulated
YES1|7525	10.3768	143	10.5038	922	0.0869141	not DE
YWHAQ|10971	12.598	143	12.8056	922	2.05556e-06	down-regulated
ZAP70|7535	5.91438	143	5.48601	922	0.000483552	up-regulated
ZNF668|79759	8.37524	143	8.23607	922	0.0872327	not DE

[truncated: 4 more sheets: ttest_tum_tum_cluster4, ttest_tum_tum_cluster5, ttest_tum_tum_cluster6, ttest_tum_tum_cluster7]
