# Supplementary material for: Subgrouping breast cancer patients based on immune evasion mechanisms unravels a high involvement of transforming growth factor-beta and decoy receptor 3
Source: PLoS One. 2018 Dec 4;13(12):e0207799. doi: 10.1371/journal.pone.0207799 (PMC6279052; doi:10.1371/journal.pone.0207799)
Supplement: S6 File — (XLSX) [file pone.0207799.s006.xlsx]

## Sheet: Cluster1
	Gene	mean log2 Cluster1	mean log2 other patients	mean log2 normal	Log2 fold change tum-norm	Fold change tum-norm	Adjusted fold change tum-norm	adj P-value tum-norm	tum-norm expression
Antigen presentation	B2M	16.0015	14.9331	15.1776	0.823887	1.77017		1.76749e-26	up-regulated
	CALR	14.3312	14.1152	13.2512	1.07992	2.11392		2.75581e-60	up-regulated
	HLA-A	14.7077	13.5446	13.362	1.34568	2.5415		1.18548e-52	up-regulated
	HLA-B	15.3938	14.1565	14.0735	1.32024	2.49708		4.61006e-52	up-regulated
	HLA-DRB1	12.9248	11.4296	11.414	1.51083	2.84975		8.46457e-31	up-regulated
	HLA-E	13.4165	12.2169	13.2909	0.125607	1.09097		0.139001	not DE
	PSMB8	11.1597	10.2527	9.96677	1.19292	2.28614		4.27504e-47	up-regulated
	PSMB9	10.0026	8.38012	8.35296	1.64961	3.1375		1.04614e-61	up-regulated
	TAP1	12.301	10.8695	10.2077	2.09334	4.26734		9.46216e-91	up-regulated
	TAP2	11.172	9.93111	10.0435	1.12851	2.18633		6.76025e-50	up-regulated
	TUBA4A	9.68103	9.10501	9.2401	0.440925	1.35747		2.04535e-05	not DE
	TUBB3	9.31579	9.17169	6.55406	2.76174	6.78213		2.10807e-52	up-regulated
Leukocyte recruitment	ICAM1	10.8975	9.82985	9.86795	1.02959	2.04144		2.80389e-26	up-regulated
	ITGAL	10.0501	8.24705	8.07675	1.97339	3.92689		2.61771e-53	up-regulated
	ITGB2	11.5598	10.053	9.84941	1.71036	3.27242		3.16431e-34	up-regulated
	ITGB7	8.4273	6.44775	6.46648	1.96082	3.89284		3.95333e-49	up-regulated
	SELL	9.412	6.96403	6.83379	2.57821	5.97198		1.68115e-55	up-regulated
	SELP	7.35473	5.54364	8.86505	-1.51031	0.351035	2.84872	2.88022e-25	down-regulated
	SELPLG	9.88193	8.50861	8.66519	1.21674	2.32422		1.40569e-33	up-regulated
	THY1	11.7505	11.5706	10.6684	1.08209	2.11711		2.22425e-18	up-regulated
	VCAM1	10.2373	8.70133	9.48108	0.756252	1.6891		1.71626e-14	up-regulated
Co-Stimulation	CD80	5.53426	3.97062	2.33605	3.19821	9.17819		8.21371e-62	up-regulated
	CD86	8.69631	7.34995	7.09028	1.60602	3.04412		5.86661e-39	up-regulated
Immune cell markers	CD4	11.1417	9.64087	10.0532	1.08843	2.12642		1.76298e-28	up-regulated
	CD8A	9.05459	6.54488	7.19925	1.85534	3.61836		4.41964e-32	up-regulated
	GZMA	8.08951	5.353	5.85319	2.23632	4.71195		1.96977e-53	up-regulated
	GZMB	7.2077	3.6716	4.36568	2.84201	7.1702		8.94734e-46	up-regulated
	IFN-γ	3.72714	0.717745	0.83751	2.88963	7.4108		8.54367e-65	up-regulated
	ITK	7.99891	4.94829	5.94503	2.05388	4.1522		2.82307e-48	up-regulated
	KIR3DL2	2.09067	0.349388	0.566888	1.52378	2.87543		2.79277e-30	up-regulated
	KLRD1	5.86382	3.64342	5.07422	0.789606	1.7286		6.22243e-12	up-regulated
	PRF1	7.95631	5.37533	6.91	1.04631	2.06525		5.51305e-24	up-regulated
	ZAP70	7.7323	4.70103	5.50832	2.22398	4.67181		4.39658e-39	up-regulated
Death ligands/death receptors	FAS	8.53378	7.62317	8.72892	-0.195138	0.873489	1.14483	0.00999364	not DE
	FASLG	5.54413	2.84009	3.40165	2.14248	4.41521		5.24792e-37	up-regulated
	PD-1	6.33207	3.32547	2.86968	3.46239	11.0226		1.79961e-60	up-regulated
	PD-L1	5.5505	3.86357	4.61702	0.933474	1.90987		4.3738e-16	up-regulated
	PD-L2	7.23504	5.43108	6.99198	0.243067	1.18351		0.0162427	not DE
Antiapoptosis	BIRC3	9.61115	7.73065	8.60251	1.00864	2.01201		1.47474e-19	up-regulated
	TNFAIP3	10.264	8.90405	9.71593	0.548078	1.46214		1.0782e-11	up-regulated
	TRAF1	9.01405	7.40603	7.68579	1.32826	2.511		5.82479e-49	up-regulated
	TRAILR4	5.72046	5.36152	7.8099	-2.08944	0.234972	4.25583	1.68547e-67	down-regulated
Apoptosis	BAK1	9.11153	8.72429	7.92003	1.1915	2.2839		1.36824e-58	up-regulated
	BAX	9.4199	9.20248	8.15621	1.2637	2.4011		1.1982e-44	up-regulated
	BID	9.04715	8.73386	8.54408	0.503075	1.41723		3.2928e-21	up-regulated
	CASP10	8.25278	7.07993	8.49918	-0.246399	0.842998	1.18624	0.00958814	not DE
Regulatory T cell	CCL22	7.58462	6.02575	6.25677	1.32785	2.51029		1.68013e-16	up-regulated
	CCR4	6.20724	3.76606	3.07136	3.13589	8.79014		3.35756e-48	up-regulated
	CTLA4	6.5696	3.60817	3.6529	2.91671	7.55121		9.9082e-50	up-regulated
	FOXP3	7.4894	5.32275	3.70695	3.78245	13.7604		6.19218e-66	up-regulated
	IL10	4.35237	2.87033	3.31773	1.03464	2.0486		3.95319e-08	up-regulated
	IL10RA	9.93651	8.11673	8.86228	1.07423	2.1056		3.45717e-20	up-regulated
	TGF-β1	10.2278	9.77665	9.13804	1.0898	2.12845		2.57464e-34	up-regulated
	TNFRSF9	5.34014	2.70487	1.10424	4.23591	18.8424		3.34104e-81	up-regulated
Inhibitory molecules	SERPINB9	8.90118	7.61395	8.43692	0.464263	1.37961		9.04984e-10	not DE
	TGF-β1	10.2278	9.77665	9.13804	1.0898	2.12845		2.57464e-34	up-regulated
	TGF-β2	8.37991	8.29074	8.99454	-0.614622	0.653101	1.53116	6.57603e-06	down-regulated
	TGF-βR1	10.6171	10.4573	10.7794	-0.162338	0.893576	1.1191	0.0194651	not DE
	TGF-βR2	11.2214	10.5831	13.1467	-1.92535	0.263276	3.7983	1.14094e-56	down-regulated
	DcR3	6.16108	5.10869	4.65742	1.50367	2.83562		5.38509e-29	up-regulated

## Sheet: Cluster2
	Gene	mean log2 Cluster2	mean log2 other patients	mean log2 normal	Log2 fold change tum-norm	adj P-value tum-norm	Fold change tum-norm	Adjusted fold change tum-norm	tum-norm expression
Antigen presentation	B2M	14.7853	15.2696	15.1776	-0.392304	0.00230157	0.761912	1.31249	not DE
	CALR	14.8042	14.1193	13.2512	1.55297	1.78e-44	2.9342		up-regulated
	HLA-A	14.1049	13.8468	13.362	0.742838	1.45e-07	1.67346		up-regulated
	HLA-B	14.548	14.4961	14.0735	0.47444	0.00127752	1.38938		not DE
	HLA-DRB1	11.0117	11.9193	11.414	-0.402303	0.0941678	0.756649	1.32162	not DE
	HLA-E	12.3443	12.5686	13.2909	-0.946578	8.42e-16	0.518862	1.9273	down-regulated
	PSMB8	10.3596	10.5177	9.96677	0.392847	0.0109473	1.31298		not DE
	PSMB9	8.61289	8.85046	8.35296	0.25993	0.316199	1.19742		not DE
	TAP1	11.4971	11.247	10.2077	1.28937	9.71e-15	2.44421		up-regulated
	TAP2	10.941	10.2169	10.0435	0.89745	1.16e-10	1.86277		up-regulated
	TUBA4A	10.3787	9.16604	9.2401	1.13862	6.67e-10	2.20171		up-regulated
	TUBB3	10.6554	9.08332	6.55406	4.10137	7.18e-42	17.1647		up-regulated
Leukocyte recruitment	ICAM1	7.04061	8.90009	8.07675	-1.03613	1.57e-09	0.487633	2.05072	down-regulated
	ITGAL	10.623	10.0824	9.86795	0.755097	0.000205357	1.68774		up-regulated
	ITGB2	10.1266	10.5025	9.84941	0.277212	0.295386	1.21185		not DE
	ITGB7	6.73067	7.02171	6.46648	0.264188	0.291222	1.20096		not DE
	SELL	6.39466	7.75558	6.83379	-0.439139	0.0827697	0.737575	1.35579	not DE
	SELP	3.72651	6.25343	8.86505	-5.13854	7.8e-35	0.0283887	35.2253	down-regulated
	SELPLG	7.82558	8.98502	8.66519	-0.839607	6.1e-10	0.558796	1.78956	down-regulated
	THY1	11.0071	11.6752	10.6684	0.338695	0.112212	1.26461		not DE
	VCAM1	8.80147	9.15731	9.48108	-0.679614	7.38e-05	0.624332	1.60171	down-regulated
Co-Stimulation	CD80	4.21694	4.42196	2.33605	1.88088	1.26e-17	3.68301		up-regulated
	CD86	7.23504	7.76766	7.09028	0.144753	0.966051	1.10554		not DE
Immune cell markers	CD4	9.3039	10.1251	10.0532	-0.749347	1.31e-07	0.594873	1.68103	down-regulated
	CD8A	6.34824	7.32196	7.19925	-0.851007	1.64e-05	0.554398	1.80376	down-regulated
	GZMA	5.05025	6.20816	5.85319	-0.802941	0.000894288	0.57318	1.74465	down-regulated
	GZMB	4.89699	4.63282	4.36568	0.531311	0.115887	1.44524		not DE
	IFN-γ	1.14953	1.59015	0.83751	0.312019	0.330306	1.24144		not DE
	ITK	4.57085	5.90516	5.94503	-1.37418	6.22e-09	0.385773	2.5922	down-regulated
	KIR3DL2	0.511658	0.861966	0.566888	-0.0552297	1	0.962441	1.03902	not DE
	KLRD1	3.9489	4.28827	5.07422	-1.12532	7.06e-08	0.458399	2.1815	down-regulated
	PRF1	5.71388	6.12637	6.91	-1.19612	1.01e-09	0.436448	2.29123	down-regulated
	ZAP70	4.61358	5.62625	5.50832	-0.894744	0.000200796	0.537843	1.85928	down-regulated
Death ligands/death receptors	FAS	2.49016	3.68962	3.40165	-0.911488	0.000212474	0.531636	1.88098	down-regulated
	FASLG	7.83134	7.88026	8.72892	-0.897587	1.53e-08	0.536784	1.86295	down-regulated
	PD-1	3.56589	4.21405	2.86968	0.69621	0.00754903	1.62024		up-regulated
	PD-L1	3.61048	4.39664	4.61702	-1.00654	6.79e-07	0.497739	2.00909	down-regulated
	PD-L2	5.82807	5.94175	6.99198	-1.1639	7.24e-13	0.446303	2.24063	down-regulated
Antiapoptosis	BIRC3	7.63568	7.87228	7.68579	-0.0501074	1	0.965864	1.03534	not DE
	TNFAIP3	7.96436	8.279	8.60251	-0.63815	0.0122841	0.642536	1.55633	down-regulated
	TRAF1	9.36119	9.27499	9.71593	-0.354743	0.0289247	0.782009	1.27876	not DE
	TRAILR4	6.04744	5.40914	7.8099	-1.76247	3e-12	0.294744	3.39277	down-regulated
Apoptosis	BAK1	9.3946	8.78186	7.92003	1.47457	7.08e-43	2.779		up-regulated
	BAX	9.54988	9.23739	8.15621	1.39367	8.1e-29	2.62746		up-regulated
	BID	9.59786	8.75182	8.54408	1.05378	1.43e-23	2.07597		up-regulated
	CASP10	6.53747	7.48316	8.49918	-1.96171	7.28e-34	0.256723	3.89524	down-regulated
Regulatory T cell	CCL22	5.52056	5.96091	3.70695	1.81361	1.46e-18	3.51521		up-regulated
	CCR4	5.37357	6.55557	6.25677	-0.883204	0.000291398	0.542162	1.84447	down-regulated
	CTLA4	2.88266	4.58349	3.07136	-0.188703	1	0.877394	1.13974	not DE
	FOXP3	4.13513	4.4576	3.6529	0.482232	0.0985438	1.3969		not DE
	IL10	2.77946	3.32697	3.31773	-0.53827	0.0398667	0.688596	1.45223	down-regulated
	IL10RA	7.79039	8.69653	8.86228	-1.07189	1.44e-11	0.475696	2.10218	down-regulated
	TGF-β1	9.06799	9.97625	9.13804	-0.0700539	1	0.952602	1.04976	not DE
	TNFRSF9	3.01924	3.47449	1.10424	1.91501	2.2e-14	3.77116		up-regulated
Inhibitory molecules	SERPINB9	7.63303	8.00184	8.43692	-0.803886	1.02e-06	0.572804	1.7458	down-regulated
	TGF-β1	9.06799	9.97625	9.13804	-0.0700539	1	0.952602	1.04976	not DE
	TGF-β2	8.7205	8.27949	8.99454	-0.274032	0.799912	0.827005	1.20918	not DE
	TGF-βR1	10.4495	10.5064	10.7794	-0.329892	0.00295741	0.795596	1.25692	not DE
	TGF-βR2	9.89303	10.8377	13.1467	-3.25371	9.1e-58	0.104842	9.53813	down-regulated
	DcR3	4.97535	5.43907	4.65742	0.317931	0.212664	1.24654		not DE

## Sheet: Cluster3
	Gene	mean log2 Cluster3	mean log2 other patients	mean log2 normal	Log2 fold change tum-norm	adj P-value tum-norm	Fold change tum-norm	Adjusted fold change tum-norm	tum-norm expression updated
Antigen presentation	B2M	14.9891	15.2674	15.1776	-0.188479	0.0285925	0.87753	1.13956	not DE
	CALR	13.8624	14.2237	13.2512	0.61116	7.60311e-22	1.52749		up-regulated
	HLA-A	13.5381	13.919	13.362	0.17612	0.091942	1.12984		not DE
	HLA-B	14.1653	14.5523	14.0735	0.0917452	0.769534	1.06566		not DE
	HLA-DRB1	11.9607	11.8272	11.414	0.546681	3.69759e-05	1.46072		up-regulated
	HLA-E	12.6872	12.5291	13.2909	-0.603646	1.21598e-18	0.658089	1.51955	down-regulated
	PSMB8	10.2407	10.5458	9.96677	0.273971	0.00123639	1.20913		not DE
	PSMB9	8.4991	8.88254	8.35296	0.146136	0.293409	1.1066		not DE
	TAP1	10.6865	11.3575	10.2077	0.478786	3.56663e-10	1.39357		not DE
	TAP2	9.8747	10.3382	10.0435	-0.168838	0.00961733	0.889559	1.12415	not DE
	TUBA4A	9.10933	9.28926	9.2401	-0.130765	0.728424	0.913347	1.09487	not DE
	TUBB3	8.68732	9.29308	6.55406	2.13327	2.35271e-30	4.3871		up-regulated
Leukocyte recruitment	ICAM1	10.2386	10.1092	9.86795	0.370653	0.000735285	1.29294		not DE
	ITGAL	8.75677	8.74686	8.07675	0.680022	1.31296e-10	1.60216		up-regulated
	ITGB2	10.3504	10.4906	9.84941	0.501031	0.000200393	1.41522		up-regulated
	ITGB7	6.84136	7.02222	6.46648	0.374878	0.00123487	1.29673		not DE
	SELL	7.7996	7.62033	6.83379	0.96581	1.14591e-13	1.95316		up-regulated
	SELP	8.1953	5.71381	8.86505	-0.669751	3.60489e-08	0.628615	1.5908	down-regulated
	SELPLG	9.04564	8.86621	8.66519	0.380453	6.37033e-05	1.30175		not DE
	THY1	11.8756	11.5811	10.6684	1.20716	1.51097e-19	2.30883		up-regulated
	VCAM1	9.12897	9.12812	9.48108	-0.352109	0.00116974	0.783438	1.27642	not DE
Co-Stimulation	CD80	3.53795	4.53972	2.33605	1.20189	9.46375e-14	2.30041		up-regulated
	CD86	7.51656	7.75635	7.09028	0.426275	0.000158438	1.34376		not DE
Immune cell markers	CD4	10.0489	10.0594	10.0532	-0.00437693	1	0.996971	1.00304	not DE
	CD8A	7.63588	7.18139	7.19925	0.436627	0.0025994	1.35344		not DE
	GZMA	6.49831	6.0539	5.85319	0.645127	3.80881e-07	1.56388		up-regulated
	GZMB	4.41312	4.69183	4.36568	0.0474351	1	1.03343		not DE
	IFN-γ	0.818808	1.66821	0.83751	-0.0187019	1	0.98712	1.01305	not DE
	ITK	6.2907	5.71946	5.94503	0.345672	0.00607968	1.27074		not DE
	KIR3DL2	0.479378	0.888249	0.566888	-0.0875092	1	0.941146	1.06253	not DE
	KLRD1	2.22866	1.95046	3.34632	-1.11766	4.96976e-09	0.46084	2.16995	down-regulated
	PRF1	6.38787	6.04689	6.91	-0.522122	3.41789e-07	0.696347	1.43607	down-regulated
	ZAP70	5.91438	5.48601	5.50832	0.406063	0.0174407	1.32506		not DE
								1
Death ligands/death receptors	FAS	8.29604	7.81116	8.72892	-0.432887	1.8014e-08	0.740778	1.34993	not DE
	FASLG	3.58547	3.59259	3.40165	0.183818	0.694943	1.13589		not DE
	PD-1	4.27318	4.14372	2.86968	1.40349	4.88898e-18	2.64541		up-regulated
	PD-L1	4.19331	4.354	4.61702	-0.423715	0.0015565	0.745503	1.34138	not DE
	PD-L2	5.97306	5.92617	6.99198	-1.01891	2.90591e-23	0.493487	2.02639	down-regulated
Antiapoptosis	BIRC3	8.46586	8.22033	8.60251	-0.136649	0.730407	0.90963	1.09935	not DE
	TNFAIP3	9.55719	9.23935	9.71593	-0.158747	0.230217	0.895803	1.11632	not DE
	TRAF1	7.90281	7.84522	7.68579	0.217023	0.013799	1.16233		not DE
	TRAILR4	6.06684	5.36736	7.8099	-1.74306	6.06701e-42	0.298736	3.34744	down-regulated
Apoptosis	BAK1	8.59711	8.86833	7.92003	0.677074	9.69835e-24	1.59889		up-regulated
	BAX	9.12437	9.2844	8.15621	0.96816	3.2085e-26	1.95634		up-regulated
	BID	8.67301	8.84388	8.54408	0.128928	0.0551125	1.09348		not DE
	CASP10	7.74766	7.3529	8.49918	-0.751518	6.04536e-16	0.593978	1.68356	down-regulated
Regulatory T cell	CCL22	6.87842	6.39397	6.25677	0.62165	0.000384174	1.53863		up-regulated
	CCR4	4.69638	4.40549	3.07136	1.62502	8.72172e-18	3.08446		up-regulated
	CTLA4	4.00883	4.49677	3.6529	0.35593	0.0688336	1.27981		not DE
	FOXP3	5.4548	5.99786	3.70695	1.74785	6.59219e-26	3.35858		up-regulated
	IL10	3.0735	3.31462	3.31773	-0.24423	0.674771	0.844266	1.18446	not DE
	IL10RA	8.80293	8.59452	8.86228	-0.0593493	1	0.959697	1.042	not DE
	TGF-β1	10.2157	9.85341	9.13804	1.07765	3.12167e-30	2.11059		up-regulated
	TNFRSF9	2.92234	3.51717	1.10424	1.81811	3.96226e-25	3.52619		up-regulated
Inhibitory molecules	SERPINB9	8.11229	7.94991	8.43692	-0.324632	0.000115995	0.798502	1.25234	not DE
	TGF-β1	10.2157	9.85341	9.13804	1.07765	3.12167e-30	2.11059		up-regulated
	TGF-β2	9.11337	8.19178	8.99454	0.118838	1	1.08586		not DE
	TGF-βR1	10.6152	10.4841	10.7794	-0.164151	0.084107	0.892454	1.12051	not DE
	TGF-βR2	11.6915	10.6161	13.1467	-1.45519	1.81271e-35	0.364706	2.74194	down-regulated
	DcR3	5.79503	5.3401	4.65742	1.13762	3.93848e-15	2.20018		up-regulated

## Sheet: Cluster4
	Gene	mean log2 Cluster4	mean log2 other patients	mean log2 normal	Log2 fold change tum-norm	adj P-value tum-norm	Fold change tum-norm	Adjusted fold change tum-norm	tum-norm expression
Antigen presentation	B2M	14.3722	15.3269	15.1776	-0.805407	3.30485e-12	0.572201	1.74764	down-regulated
	CALR	13.9745	14.1979	13.2512	0.723244	3.22918e-18	1.65089		up-regulated
	HLA-A	13.0628	13.9587	13.362	-0.299181	0.0808349	0.812713	1.23045	not DE
	HLA-B	13.5472	14.6079	14.0735	-0.526357	0.000117047	0.694306	1.44029	down-regulated
	HLA-DRB1	10.381	12.0104	11.414	-1.03296	3.95826e-12	0.488707	2.04622	down-regulated
	HLA-E	11.4996	12.6689	13.2909	-1.79127	2.89987e-52	0.288918	3.46119	down-regulated
	PSMB8	9.86304	10.5772	9.96677	-0.103735	1	0.930621	1.07455	not DE
	PSMB9	7.49631	8.98169	8.35296	-0.856646	1.95669e-10	0.552235	1.81082	down-regulated
	TAP1	10.1735	11.3908	10.2077	-0.0342281	1	0.976554	1.02401	not DE
	TAP2	9.2103	10.3963	10.0435	-0.833245	6.49588e-16	0.561265	1.78169	down-regulated
	TUBA4A	8.8272	9.31452	9.2401	-0.412896	0.024576	0.751114	1.33136	not DE
	TUBB3	8.85922	9.25153	6.55406	2.30517	0.101873	4.94224		not DE
Leukocyte recruitment	ICAM1	8.84787	10.2709	9.86795	-1.02008	1.33808e-11	0.493087	2.02804	down-regulated
	ITGAL	7.65704	8.87133	8.07675	-0.419709	0.0393687	0.747576	1.33766	not DE
	ITGB2	9.01995	10.6356	9.84941	-0.82946	4.30732e-09	0.56274	1.77702	down-regulated
	ITGB7	5.4012	7.17813	6.46648	-1.06528	7.48164e-11	0.47788	2.09257	down-regulated
	SELL	5.91389	7.8397	6.83379	-0.919908	2.73457e-07	0.528543	1.892	down-regulated
	SELP	4.29498	6.24472	8.86505	-4.57007	1.25166e-42	0.0420991	23.7535	down-regulated
	SELPLG	7.56001	9.04043	8.66519	-1.10518	1.02497e-16	0.464846	2.15125	down-regulated
	THY1	11.0003	11.6906	10.6684	0.331856	0.0672528	1.25863		not DE
	VCAM1	7.38487	9.32498	9.48108	-2.09621	3.20558e-29	0.233872	4.27585	down-regulated
Co-Stimulation	CD80	2.70761	4.59679	2.33605	0.371552	0.0539618	1.29374		not DE
	CD86	6.28983	7.88602	7.09028	-0.800456	6.61959e-10	0.574168	1.74165	down-regulated
Immune cell markers	CD4	8.66216	10.2155	10.0532	-1.39109	1.99142e-28	0.381277	2.62277	down-regulated
	CD8A	4.9594	7.50006	7.19925	-2.23985	3.08749e-30	0.211709	4.72347	down-regulated
	GZMA	3.27062	6.4344	5.85319	-2.58257	1.06104e-38	0.166943	5.99006	down-regulated
	GZMB	1.53915	5.00597	4.36568	-2.82653	5.24007e-39	0.140971	7.09367	down-regulated
	IFN-γ	0.0545654	1.72339	0.83751	-0.782945	1.81568e-13	0.581179	1.72064	down-regulated
	ITK	2.56041	6.16132	5.94503	-3.38462	1.86966e-59	0.0957479	10.4441	down-regulated
	KIR3DL2	0.0947712	0.916699	0.566888	-0.472116	1.96211e-06	0.720906	1.38714	not DE
	KLRD1	1.88117	2.16194	5.07422	-3.19304	8.04276e-55	0.109345	9.14539	down-regulated
	PRF1	3.71073	6.36148	6.91	-3.19927	1.49418e-60	0.108874	9.18491	down-regulated
	ZAP70	2.97198	5.83373	5.50832	-2.53634	4.77128e-33	0.17238	5.80114	down-regulated
Death ligands/death receptors	FAS	6.71455	8.00736	8.72892	-2.01437	6.77493e-36	0.247522	4.04004	down-regulated
	FASLG	1.15151	3.86701	3.40165	-2.25015	3.16847e-35	0.210203	4.75731	down-regulated
	PD-1	1.60308	4.44979	2.86968	-1.26661	1.43248e-10	0.415636	2.40595	down-regulated
	PD-L1	2.91749	4.4921	4.61702	-1.69953	9.81554e-24	0.307886	3.24796	down-regulated
	PD-L2	3.77252	6.17622	6.99198	-3.21945	4.19415e-68	0.107361	9.31433	down-regulated
Antiapoptosis	BIRC3	6.67097	8.43187	8.60251	-1.93154	2.03989e-23	0.26215	3.81461	down-regulated
	TNFAIP3	7.86242	9.44224	9.71593	-1.85352	1.59692e-52	0.276717	3.6138	down-regulated
	TRAF1	6.85185	7.96593	7.68579	-0.833942	1.33808e-11	0.560994	1.78255	down-regulated
	TRAILR4	4.79184	5.53683	7.8099	-3.01806	1.27946e-46	0.123445	8.10077	down-regulated
Apoptosis	BAK1	8.45763	8.87415	7.92003	0.537598	6.99812e-10	1.45155		up-regulated
	BAX	9.11242	9.2799	8.15621	0.956215	2.10451e-20	1.94021		up-regulated
	BID	8.4279	8.86529	8.54408	-0.116181	0.630367	0.922627	1.08386	not DE
	CASP10	6.30849	7.52975	8.49918	-2.19069	9.14337e-51	0.219046	4.56524	down-regulated
Regulatory T cell	CCL22	4.96447	6.62768	6.25677	-1.2923	6.45025e-08	0.408298	2.44919	down-regulated
	CCR4	1.80909	4.74197	3.07136	-1.26227	6.30446e-10	0.416887	2.39873	down-regulated
	CTLA4	1.44555	4.7682	3.6529	-2.20734	2.75265e-29	0.216533	4.61823	down-regulated
	FOXP3	4.06611	6.13471	3.70695	0.359162	0.0578385	1.28268		not DE
	IL10	1.69928	3.46088	3.31773	-1.61845	5.13046e-14	0.325685	3.07045	down-regulated
	IL10RA	6.95443	8.81075	8.86228	-1.90785	7.27234e-36	0.266489	3.7525	down-regulated
	TGF-β1	9.43425	9.95484	9.13804	0.296206	0.0164447	1.22791		not DE
	TNFRSF9	0.852529	3.729	1.10424	-0.251706	0.284753	0.839903	1.19061	not DE
Inhibitory molecules	SERPINB9	6.77847	8.10638	8.43692	-1.65845	9.35522e-41	0.316779	3.15677	down-regulated
	TGF-β1	9.43425	9.95484	9.13804	0.296206	0.0164447	1.22791		not DE
	TGF-β2	7.30186	8.42991	8.99454	-1.69267	5.27981e-16	0.309353	3.23255	down-regulated
	TGF-βR1	9.82554	10.578	10.7794	-0.953855	1.20522e-18	0.516251	1.93704	down-regulated
	TGF-βR2	9.72455	10.8774	13.1467	-3.42218	1.48509e-74	0.0932868	10.7196	down-regulated
	DcR3	4.67714	5.4829	4.65742	0.0197256	1	1.01377		not DE

## Sheet: Cluster5
	Gene	mean log2 Cluster5	mean log2 other patients	mean log2 normal	Log2 fold change tum-norm	adj P-value tum-norm	Fold change tum-norm	Adjusted fold change tum-norm	tum-norm expression
Antigen presentation	B2M	15.3227	15.2193	15.1776	0.14517	0.204658	1.10586		not DE
	CALR	14.0718	14.1872	13.2512	0.820506	2.77574e-25	1.76602		up-regulated
	HLA-A	13.6222	13.8965	13.362	0.260172	0.011554	1.19762		not DE
	HLA-B	14.334	14.5197	14.0735	0.260477	0.00990046	1.19787		not DE
	HLA-DRB1	11.8442	11.8453	11.414	0.430248	0.00765019	1.34747		not DE
	HLA-E	12.326	12.5764	13.2909	-0.964905	6.88963e-29	0.512312	1.95193	down-regulated
	PSMB8	10.2218	10.5377	9.96677	0.255041	0.00990046	1.19337		not DE
	PSMB9	8.4136	8.87963	8.35296	0.0606411	1	1.04293		not DE
	TAP1	10.8979	11.3104	10.2077	0.690183	5.25367e-14	1.61349		up-regulated
	TAP2	9.87183	10.323	10.0435	-0.171706	0.0944664	0.887792	1.12639	not DE
	TUBA4A	8.95445	9.30125	9.2401	-0.285649	0.19818	0.820372	1.21896	not DE
	TUBB3	9.63536	9.16245	6.55406	3.0813	1.70232e-42	8.46377		up-regulated
Leukocyte recruitment	ICAM1	10.0723	10.1329	9.86795	0.204347	0.135616	1.15217		not DE
	ITGAL	8.29651	8.80074	8.07675	0.219762	0.214814	1.16454		not DE
	ITGB2	10.6489	10.4511	9.84941	0.799496	3.91207e-09	1.74049		up-regulated
	ITGB7	6.34184	7.07427	6.46648	-0.124636	1	0.917236	1.09023	not DE
	SELL	6.78111	7.74485	6.83379	-0.0526882	1	0.964138	1.0372	not DE
	SELP	4.38866	6.23996	8.86505	-4.47638	1.47214e-38	0.0449236	22.26	down-regulated
	SELPLG	9.11189	8.86452	8.66519	0.446696	3.93653e-05	1.36292		not DE
	THY1	12.6228	11.504	10.6684	1.95442	1.35351e-39	3.87561		up-regulated
	VCAM1	9.63055	9.06979	9.48108	0.149468	0.730518	1.10916		not DE
Co-Stimulation	CD80	5.04998	4.33019	2.33605	2.71392	3.29196e-45	6.56103		up-regulated
	CD86	8.05684	7.68544	7.09028	0.966551	2.02971e-16	1.95416		up-regulated
Immune cell markers	CD4	10.1581	10.0463	10.0532	0.104852	0.95266	1.07538		not DE
	CD8A	6.28947	7.35329	7.19925	-0.909778	1.36247e-07	0.532267	1.87876	down-regulated
	GZMA	5.37234	6.19981	5.85319	-0.480842	0.00445428	0.716559	1.39556	not DE
	GZMB	3.33848	4.80751	4.36568	-1.0272	2.22508e-06	0.490662	2.03806	down-regulated
	IFN-γ	0.676959	1.65622	0.83751	-0.160552	0.612738	0.894683	1.11771	not DE
	ITK	5.12425	5.87434	5.94503	-0.820782	2.53555e-08	0.566135	1.76636	down-regulated
	KIR3DL2	0.248928	0.901348	0.566888	-0.317959	0.00274208	0.802204	1.24657	not DE
	KLRD1	4.27978	4.25831	5.07422	-0.794441	2.97323e-06	0.576566	1.73441	down-regulated
	PRF1	5.25899	6.18967	6.91	-1.65101	4.20635e-30	0.318417	3.14053	down-regulated
	ZAP70	4.23353	5.69595	5.50832	-1.27479	1.8667e-11	0.413286	2.41963	down-regulated
Death Ligands/Death Receptors	FAS	8.21895	7.83639	8.72892	-0.509971	7.21514e-11	0.702237	1.42402	down-regulated
	FASLG	2.95754	3.66541	3.40165	-0.444108	0.0425678	0.735039	1.36047	not DE
	PD-1	3.02684	4.29308	2.86968	0.157158	1	1.11509		not DE
	PD-L1	4.38849	4.3259	4.61702	-0.228535	0.294919	0.853501	1.17164	not DE
	PD-L2	6.24821	5.89573	6.99198	-0.74377	1.02789e-11	0.597177	1.67455	down-regulated
Antiapoptosis	BIRC3	7.74879	8.312	8.60251	-0.853718	2.47232e-09	0.553357	1.80715	down-regulated
	TNFAIP3	9.09481	9.30381	9.71593	-0.621126	2.06726e-10	0.650163	1.53807	down-regulated
	TRAF1	7.32133	7.91481	7.68579	-0.364455	0.000300144	0.776762	1.2874	not DE
	TRAILR4	5.99229	5.3995	7.8099	-1.81761	1.99251e-29	0.28369	3.52498	down-regulated
Apoptosis	BAK1	8.71407	8.84563	7.92003	0.794038	1.19561e-27	1.73392		up-regulated
	BAX	9.05914	9.28662	8.15621	0.902934	3.88641e-23	1.86987		up-regulated
	BID	8.61045	8.84542	8.54408	0.0663758	1	1.04708		not DE
	CASP10	7.50454	7.39443	8.49918	-0.994641	1.60913e-17	0.501861	1.99258	down-regulated
Regulatory T cell	CCL22	6.20615	6.48844	6.25677	-0.0506225	1	0.96552	1.03571	not DE
	CCR4	4.49484	4.4387	3.07136	1.42348	6.34313e-12	2.68231		up-regulated
	CTLA4	3.9793	4.48384	3.6529	0.326402	0.195408	1.25388		not DE
	FOXP3	5.73305	5.94727	3.70695	2.0261	4.62882e-28	4.07302		up-regulated
	IL10	3.53811	3.25247	3.31773	0.220375	0.783473	1.16504		not DE
	IL10RA	8.41486	8.64667	8.86228	-0.447421	0.000473848	0.733353	1.3636	not DE
	TGF-β1	10.2616	9.86022	9.13804	1.12356	2.05902e-27	2.17884		up-regulated
	TNFRSF9	3.74242	3.4018	1.10424	2.63819	1.18057e-37	6.22549		up-regulated
Inhibitory molecules	SERPINB9	7.96162	7.97289	8.43692	-0.475301	2.13687e-07	0.719317	1.39021	not DE
	TGF-β1	10.2616	9.86022	9.13804	1.12356	2.05902e-27	2.17884		up-regulated
	TGF-β2	9.28439	8.20279	8.99454	0.289851	0.251446	1.22251		not DE
	TGF-βR1	11.3693	10.4008	10.7794	0.589925	1.62904e-13	1.50517		up-regulated
	TGF-βR2	11.2774	10.7004	13.1467	-1.86931	5.81092e-52	0.273705	3.65357	down-regulated
	DcR3	4.84504	5.4659	4.65742	0.187623	0.664358			not DE

## Sheet: Cluster6
	Gene	mean log2 Cluster6	mean log2 other patients	mean log2 normal	Log2 fold change tum-norm	adj P-value tum-norm	Fold change tum-norm	Adjusted fold change tum-norm	tum-norm expression
Antigen presentation	B2M	15.1012	15.2377	15.1776	-0.0764015	1	0.94842	1.05438	not DE
	CALR	14.3188	14.1666	13.2512	1.06752	3.09022e-17	2.09583		up-regulated
	HLA-A	14.1396	13.8517	13.362	0.777592	1.8412e-07	1.71427		up-regulated
	HLA-B	14.7372	14.4862	14.0735	0.663635	4.1587e-05	1.58407		up-regulated
	HLA-DRB1	11.8885	11.8426	11.414	0.474552	0.0188642	1.38949		not DE
	HLA-E	12.3585	12.5618	13.2909	-0.932428	1.88479e-15	0.523976	1.90849	down-regulated
	PSMB8	10.9864	10.4761	9.96677	1.01958	6.97348e-11	2.02733		up-regulated
	PSMB9	9.2568	8.80564	8.35296	0.903837	1.34777e-08	1.87104		up-regulated
	TAP1	11.3072	11.265	10.2077	1.09953	1.09236e-11	2.14285		up-regulated
	TAP2	10.1322	10.2846	10.0435	0.0886577	1	1.06338		not DE
	TUBA4A	9.41391	9.25622	9.2401	0.17381	1	1.12803		not DE
	TUBB3	9.4199	9.19932	6.55406	2.86584	5.5017e-19	7.28962		up-regulated
Leukocyte recruitment	ICAM1	9.86135	10.1424	9.86795	-0.00660112	1	0.995435	1.00459	not DE
	ITGAL	8.63036	8.75522	8.07675	0.553616	0.000401601	1.46776		up-regulated
	ITGB2	10.2972	10.4822	9.84941	0.447768	0.00766843	1.36393		not DE
	ITGB7	6.92759	7.00213	6.46648	0.461115	0.0192312	1.37661		not DE
	SELL	7.22158	7.66965	6.83379	0.387789	0.271371	1.30839		not DE
	SELP	5.41963	6.08446	8.86505	-3.44542	1.26811e-21	0.0917966	10.8937	down-regulated
	SELPLG	8.88458	8.89065	8.66519	0.219393	0.25047	1.16424		not DE
	THY1	11.9427	11.6014	10.6684	1.27427	1.64845e-15	2.41876		up-regulated
	VCAM1	8.2436	9.18105	9.48108	-1.23748	2.06964e-11	0.424113	2.35786	down-regulated
Co-Stimulation	CD80	3.90525	4.43506	2.33605	1.5692	7.88571e-10	2.9674		up-regulated
	CD86	7.4142	7.74265	7.09028	0.32392	0.111912	1.25173		not DE
Immune cell markers	CD4	9.80577	10.0731	10.0532	-0.247477	0.167202	0.842368	1.18713	not DE
	CD8A	6.8306	7.267	7.19925	-0.368646	0.0886429	0.774509	1.29114	not DE
	GZMA	6.0124	6.11961	5.85319	0.159218	0.818141	1.11668		not DE
	GZMB	4.51322	4.66283	4.36568	0.147541	1	1.10768		not DE
	IFN-γ	0.926139	1.59165	0.83751	0.0886282	1	1.06336		not DE
	ITK	4.96426	5.84583	5.94503	-0.98077	6.049e-06	0.506709	1.97352	down-regulated
	KIR3DL2	0.407325	0.858783	0.566888	-0.159562	0.610188	0.895297	1.11695	not DE
	KLRD1	3.59151	4.30049	5.07422	-1.48271	8.98969e-12	0.357816	2.79474	down-regulated
	PRF1	5.78285	6.11117	6.91	-1.12715	5.77448e-14	0.457821	2.18426	down-regulated
	ZAP70	5.65973	5.53659	5.50832	0.151412	1	1.11066		not DE
Death ligands/death receptors	FAS	7.20796	7.91616	8.72892	-1.52097	8.33131e-20	0.348452	2.86983	down-regulated
	FASLG	3.11046	3.62036	3.40165	-0.291195	0.466186	0.817225	1.22365	not DE
	PD-1	4.34065	4.15039	2.86968	1.47096	9.04837e-13	2.77207		up-regulated
	PD-L1	3.27055	4.39582	4.61702	-1.34648	2.74107e-08	0.393251	2.5429	down-regulated
	PD-L2	5.19388	5.97656	6.99198	-1.7981	1.5644e-20	0.287553	3.47762	down-regulated
Antiapoptosis	BIRC3	7.47805	8.29959	8.60251	-1.12447	3.30776e-09	0.458672	2.18021	down-regulated
	TNFAIP3	8.61456	9.32188	9.71593	-1.10137	1.76663e-09	0.466074	2.14558	down-regulated
	TRAF1	7.57795	7.86937	7.68579	-0.107838	1	0.927978	1.07761	not DE
	TRAILR4	4.767	5.50273	7.8099	-3.0429	5.57884e-28	0.121338	8.24145	down-regulated
Apoptosis	BAK1	8.87757	8.82919	7.92003	0.957536	2.48496e-21	1.94199		up-regulated
	BAX	9.95164	9.22179	8.15621	1.79543	4.99294e-25	3.4712		up-regulated
	BID	9.10138	8.80419	8.54408	0.557303	2.00743e-07	1.47152		up-regulated
	CASP10	6.958	7.43264	8.49918	-1.54118	4.31881e-24	0.343605	2.91032	down-regulated
Regulatory T cell	CCL22	6.51542	6.45565	6.25677	0.258652	0.857547	1.19636		not DE
	CCR4	3.11385	4.524	3.07136	0.0424873	1	1.02989		not DE
	CTLA4	4.34592	4.43635	3.6529	0.693022	0.00225319	1.61667		up-regulated
	FOXP3	5.55688	5.94691	3.70695	1.84993	2.18577e-17	3.60483		up-regulated
	IL10	3.04232	3.29656	3.31773	-0.275414	0.748622	0.826213	1.21034	not DE
	IL10RA	8.19589	8.64798	8.86228	-0.666384	2.05745e-05	0.630084	1.58709	down-regulated
	TGF-β1	10.2008	9.88421	9.13804	1.0628	4.99484e-14	2.08898		up-regulated
	TNFRSF9	2.37341	3.50082	1.10424	1.26917	3.85928e-06	2.41023		up-regulated
Inhibitory molecules	SERPINB9	7.22039	8.01657	8.43692	-1.21653	9.15026e-15	0.430318	2.32386	down-regulated
	TGF-β1	10.2008	9.88421	9.13804	1.0628	4.99484e-14	2.08898		up-regulated
	TGF-β2	7.62246	8.3569	8.99454	-1.37208	8.25691e-07	0.386334	2.58843	down-regulated
	TGF-βR1	10.1301	10.5239	10.7794	-0.649251	2.26153e-05	0.637611	1.56835	down-regulated
	TGF-βR2	9.84771	10.815	13.1467	-3.29903	2.2544e-48	0.1016	9.84254	down-regulated
	DcR3	6.12702	5.35786	4.65742	1.4696	8.82378e-12	2.76946		up-regulated

## Sheet: Cluster7
	Gene	mean log2 Cluster7	mean log2 other patients	mean log2 normal	Log2 fold change tum-norm	adj P-value tum-norm	Fold change tum-norm	Adjusted fold change tum-norm	tum-norm expression
Antigen presentation	B2M	15.6796	15.2037	15.1776	0.502049	6.34203e-07	1.41622		up-regulated
	CALR	14.2186	14.1727	13.2512	0.967358	1.60748e-20	1.95526		up-regulated
	HLA-A	14.2003	13.8484	13.362	0.838272	9.97406e-08	1.78791		up-regulated
	HLA-B	14.9536	14.4738	14.0735	0.880092	2.27502e-09	1.84049		up-regulated
	HLA-DRB1	12.1294	11.8285	11.414	0.715403	2.25522e-06	1.64194		up-regulated
	HLA-E	12.778	12.537	13.2909	-0.512914	7.08239e-07	0.700806	1.42693	down-regulated
	PSMB8	10.9644	10.4779	9.96677	0.997626	1.41613e-12	1.99671		up-regulated
	PSMB9	9.36114	8.79997	8.35296	1.00818	3.03547e-10	2.01137		up-regulated
	TAP1	11.9061	11.2299	10.2077	1.69843	1.49212e-21	3.24548		up-regulated
	TAP2	10.7039	10.2509	10.0435	0.660359	1.22649e-08	1.58048		up-regulated
	TUBA4A	8.94459	9.2839	9.2401	-0.29551	0.458172	0.814784	1.22732	not DE
	TUBB3	9.04216	9.22169	6.55406	2.4881	7.84435e-19	5.6104		up-regulated
Leukocyte recruitment	ICAM1	10.1483	10.1253	9.86795	0.280329	0.119184	1.21447		not DE
	ITGAL	9.07946	8.72876	8.07675	1.00272	1.03149e-15	2.00377		up-regulated
	ITGB2	10.461	10.4724	9.84941	0.611562	1.46909e-05	1.52791		up-regulated
	ITGB7	7.19778	6.98621	6.46648	0.731306	1.04895e-07	1.66014		up-regulated
	SELL	7.98197	7.62461	6.83379	1.14818	1.76028e-15	2.21634		up-regulated
	SELP	5.96227	6.05197	8.86505	-2.90278	2.40794e-19	0.133714	7.47867	down-regulated
	SELPLG	8.98586	8.8847	8.66519	0.320664	0.00593777	1.24891		not DE
	THY1	11.2925	11.6398	10.6684	0.624066	8.59763e-05	1.54121		up-regulated
	VCAM1	9.19703	9.1242	9.48108	-0.284057	0.130442	0.821278	1.21761	not DE
Co-Stimulation	CD80	5.19289	4.35902	2.33605	2.85683	1.31169e-41	7.24424		up-regulated
	CD86	8.02427	7.70655	7.09028	0.933986	2.49583e-13	1.91055		up-regulated
Immune cell markers	CD4	10.2291	10.048	10.0532	0.175863	0.33559	1.12964		not DE
	CD8A	7.76485	7.21178	7.19925	0.565605	0.000253969	1.48001		up-regulated
	GZMA	6.68132	6.08027	5.85319	0.828132	2.51046e-09	1.77538		up-regulated
	GZMB	5.41766	4.60964	4.36568	1.05198	6.21029e-06	2.07337		up-regulated
	IFN-γ	1.88955	1.53449	0.83751	1.05204	1.49052e-06	2.07346		up-regulated
	ITK	6.40967	5.76018	5.94503	0.464638	0.00060374	1.37997		not DE
	KIR3DL2	0.859348	0.831824	0.566888	0.292461	0.165681	1.22473		not DE
	KLRD1	4.64456	4.23803	5.07422	-0.429661	0.00444627	0.742436	1.34692	not DE
	PRF1	6.47083	6.07049	6.91	-0.439162	0.00119353	0.737563	1.35582	not DE
	ZAP70	5.85076	5.52551	5.50832	0.342436	0.0601986	1.2679		not DE
Death ligands/death receptors	FAS	7.76549	7.88276	8.72892	-0.963432	1.06173e-13	0.512835	1.94994	down-regulated
	FASLG	4.3296	3.54835	3.40165	0.927954	9.83303e-07	1.90258		up-regulated
	PD-1	4.69578	4.12975	2.86968	1.8261	2.1576e-21	3.54577		up-regulated
	PD-L1	4.87846	4.3004	4.61702	0.261439	0.23393	1.19867		not DE
	PD-L2	6.20967	5.91621	6.99198	-0.782308	4.11645e-11	0.581436	1.71988	down-regulated
Antiapoptosis	BIRC3	8.50379	8.23861	8.60251	-0.0987212	1	0.93386	1.07082	not DE
	TNFAIP3	9.26085	9.28327	9.71593	-0.455079	7.15732e-05	0.72947	1.37086	not DE
	TRAF1	7.76299	7.85823	7.68579	0.0772047	1	1.05497		not DE
	TRAILR4	4.56818	5.51366	7.8099	-3.24172	1.72647e-39	0.105717	9.45922	down-regulated
Apoptosis	BAK1	8.83445	8.83177	7.92003	0.91442	5.1739e-19	1.88481		up-regulated
	BAX	9.18546	9.26746	8.15621	1.02925	3.72627e-22	2.04096		up-regulated
	BID	8.74202	8.82556	8.54408	0.197939	0.088614	1.14706		not DE
	CASP10	7.2723	7.41374	8.49918	-1.22688	1.28644e-18	0.42724	2.3406	down-regulated
Regulatory T cell	CCL22	6.77364	6.44056	6.25677	0.51687	0.0155096	1.43085		up-regulated
	CCR4	4.95267	4.41475	3.07136	1.88131	2.86947e-17	3.68409		up-regulated
	CTLA4	5.1604	4.38849	3.6529	1.50751	1.20093e-16	2.84318		up-regulated
	FOXP3	6.54287	5.8887	3.70695	2.83592	9.65452e-48	7.13998		up-regulated
	IL10	3.76609	3.25386	3.31773	0.448355	0.0840703	1.36448		not DE
	IL10RA	8.79643	8.61231	8.86228	-0.0658443	1	0.955386	1.0467	not DE
	TGF-β1	9.82595	9.90651	9.13804	0.68791	1.04617e-06	1.61095		up-regulated
	TNFRSF9	4.1669	3.39451	1.10424	3.06266	7.91827e-36	8.35512		up-regulated
Inhibitory molecules	SERPINB9	7.98602	7.97088	8.43692	-0.450898	1.11069e-05	0.731587	1.36689	not DE
	TGF-β1	9.82595	9.90651	9.13804	0.68791	1.04617e-06	1.61095		up-regulated
	TGF-β2	7.97101	8.33573	8.99454	-1.02353	0.000130393	0.491912	2.03288	down-regulated
	TGF-βR1	10.3382	10.5113	10.7794	-0.441234	7.6194e-05	0.736504	1.35777	not DE
	TGF-βR2	10.4807	10.7769	13.1467	-2.66605	1.29036e-49	0.157558	6.34688	down-regulated
	DcR3	4.98033	5.42587	4.65742	0.322918	0.059068	1.25086		not DE

## Sheet: Abbreviation
Gene
B2M	Beta-2 microglobulin
CALR	Calreticulin
HLA-A	Human leukocyte antigen A
HLA-B	Human leukocyte antigen B
HLA-DRB1	Human leukocyte antigen DRB1
HLA-E	Human leukocyte antigen E
PSMB8	Proteasome subunit beta 8
PSMB9	Proteasome subunit beta 9
TAP1	Transporter 1
TAP2	Transporter 2
TUBA4A	Tubulin alpha 4a
TUBB3	Tubulin beta 3 class 3
ICAM1	Intercellular adhesion molecule 1
ITGAL	Integrin Subunit Alpha L
ITGB2	Integrin beta 2
ITGB7	Integrin beta 7
SELL	Selectin L
SELP	Selectin P
SELPLG	Selectin P ligand
THY1	Thymocyte antigen 1
VCAM1	Vascular cell adhesion molecule
CD80	cluster of differentiation 80
CD86	cluster of differentiation 86
CD4	cluster of differentiation 4
CD8A	cluster of differentiation 8A
GZMA	Granzyme A
GZMB	Granzyme B
IFN-γ	Interferon gamma
ITK	Interleukin-2-inducible T-cell kinase
KIR3DL2	Killer Cell Immunoglobulin Like Receptor
KLRD1	Killer cell lectin-like receptor D1
PRF1	Perforin 1
ZAP70	Zeta chain of T-Cell receptor associated protein kinase 70
FAS	Apoptosis antigen 1
FASLG	Apoptosis antigen 1 ligand
PD-1	Programmed cell death protein 1
PD-L1	Programmed cell death protein 1 ligand 1
PD-L2	Programmed cell death protein 1 ligand 2
BIRC3	Baculoviral IAP repeat-containing protein 3
TNFAIP3	TNF alpha induced protein 3
TRAF1	TNF receptor associated factor 1
TRAILR4	TNF superfamily member 10
BAK1	BCL2 antagonist/Killer 1
BAX	BCL2 associated X
BID	BH3 interacting domain death agonist
CASP10	Caspase 10
CCL22	C-C motif chemokine 22
CCR4	C-C chemokine receptor type 4
CTLA4	Cytotoxic T lymphocyte-associated protein 4F
FOXP3	Forkhead box P3
IL10	Interleukin 10
IL10RA	Interleukin 10 receptor alpha
TGF-β1	Transforming growth factor beta 1
TNFRSF9	Tumor necrosis factor receptor super family 9
SERPINB9	Serpin family B member 9
TGF-β1	Transforming growth factor beta 1
TGF-β2	Transforming growth factor beta 2
TGF-βR1	Transforming growth factor beta 1 receptor
TGF-βR2	Transforming growth factor beta 2 receptor
DcR3	Decoy receptor 3
