# Supplementary material for: Subgrouping breast cancer patients based on immune evasion mechanisms unravels a high involvement of transforming growth factor-beta and decoy receptor 3
Source: PLoS One. 2018 Dec 4;13(12):e0207799. doi: 10.1371/journal.pone.0207799 (PMC6279052; doi:10.1371/journal.pone.0207799)
Supplement: S8 File — (XLSX) [file pone.0207799.s008.xlsx]

## Sheet: Sheet1
Identified biomarkers using the classification tree algorithm for the seven breast cancer clusters. For each cluster, the “Order” column indicate the order of the classifier gene looked at (refer to Fig. 4).
Cluster #	Order	Classifier gene	Expression level	Compared to	Implication of each classifier gene	Overall information identified for each Cluster
Cluster1	1	IL2RG	Higher	Cluster2, Cluster3, Cluster4, Cluster5, Cluster6, Cluster7, 0	Higher growth and maturation of lymphocytes	High growth and maturation of lymphocytes
Cluster2	1	IL2RG	Lower	Cluster1	Lower growth and maturation of lymphocytes	Low availability of lymphocytes, T cell signaling, and tumor growth
	2	ABCB1	Lower	Cluster3 (ABCB1 ≥ 7)	Fewer T cell and APCs
	3	DCN	Lower	Cluster3 (ABCB1 ≤ 7), Cluster5	Less tumor growth and progression
	4	LCK	Higher	Cluster4	More TCR and IL2 signaling
	5	ESR1	Lower	Cluster4, Cluster6, Cluster7	Lower availability of immune cells and weak expression of proinflammatory cytokines and type 1 interferons
	6	G6PD	Lower	0	Less sugar metabolism, Less growth
Cluster3	1	IL2RG	Lower	Cluster1	Lower growth and maturation of lymphocytes	Low T cell recruitment and activation
	2	ABCB1	Higher	Cluster2, Cluster4, Cluster5, Cluster6, Cluster7	More T cells and APCs
	3	CD40LG	Lower	0	Costimulates T-cell proliferation and cytokine production
	2'	ABCB1	Lower	Cluster3 (others)	Fewer T cells and APCs
	3'	DCN	Higher	Cluster2, Cluster4, Cluster6	More tumor growth and progression
	4'	SELP	Higher	Cluster5	More leuckocyte recruitment
Cluster4	1	IL2RG	Lower	Cluster1	Lower growth and maturation of lymphocytes	Low T cell availability, cell growth, maturation, and activation
	2	ABCB1	Lower	Cluster3 (ABCB1 ≥ 7)	Fewer T cell and APCs
	3	DCN	Lower	Cluster3, Cluster5	Less tumor growth and progression
	4	LCK	Lower	Cluster2, Cluster4, Cluster6 (PD-1 < 3.8)	Less TCR and IL2 signaling
	4'	LCK	Higher	Cluster4 (others)	More TCR and IL2 signaling
	5'	ESR1	Higher	Cluster2	More availability of immune cells and enhanced proinflammatory medium and type 1 interferon expression
	6'	PD-1	Lower	Cluster6 (PD-1 > 3.8), Cluster7	Less T cell death
	7'	CD3G	Lower	0	Low T cell activation
	8'	IL2RG	Lower	Cluster6 (rest)	Lower growth and maturation of lymphocytes
Cluster5	1	IL2RG	Lower	Cluster1	Lower growth and maturation of lymphocytes	High tumor growth and progression. Leuckocytes were recruited but had lower expression of ABCB1 compared to Cluster3
	2	ABCB1	Lower	Cluster3 (ABCB1 ≥ 7)	Fewer T cells and APCs
	3	DCN	Higher	Cluster2, Cluster4, Cluster6	More tumor growth and progression
	4	SELP	Lower	Cluster3 (ABCB1 ≤ 7)	More leuckocyte recruitment
Cluster6	1	IL2RG	Lower	Cluster1	Lower growth and maturation of lymphocytes	Low T cell activation and more T cell death and apoptosis
	2	ABCB1	Lower	Cluster3 (ABCB1 ≥ 7)	Fewer T cell and APCs
	3	DCN	Lower	Cluster3, Cluster5	Less tumor growth and progression
	4	LCK	Higher	Cluster4 (LCK < 4.6)	More TCR and IL2 signaling
	5	ESR1	Higher	Cluster2	More availability of immune cells and enhanced proinflammatory medium and type 1 interferon expression
	6	PD-1	Lower	Cluster6, Cluster7
	7	CD3G	Lower	0	Low T cell activation
	8	IL2RG	Lower	Cluster6 (PD-1 < 3.8)	Lower growth and maturation of lymphocytes
	6'	PD-1	Higher	Cluster4 (LCK ≥ 4.6), Cluster6 (PD-1 < 3.8)	More T cell death
	7'	BAX	Higher	Cluster7, 0	More apoptosis
Cluster7	1	IL2RG	Lower	Cluster1	Lower growth and maturation of lymphocytes	Low T cell availability, cell growth, maturation, and activation; and more T cell death (than Cluster4 and Cluster6) and apoptosis (than Cluster6)
	2	ABCB1	Lower	Cluster3 (ABCB1 ≥ 7)	Fewer T cell and APCs
	3	DCN	Lower	Cluster3, Cluster5	Less tumor growth and progression
	4	LCK	Higher	Cluster4 (LCK < 4.6)	More TCR and IL2 signaling
	5	ESR1	Higher	Cluster2	More availability of immune cells and enhanced proinflammatory medium and type 1 interferon expression
	6	PD-1	Higher	Cluster4 (LCK ≥ 4.6), Cluster6 (PD-1 < 3.8)	More T cell death
	7	BAX	Lower	Cluster6 (PD-1 > 3.8)	More apoptosis
	8	CCR5	Higher	0	More leukocyte trafficking
