# Supplementary material for: Subgrouping breast cancer patients based on immune evasion mechanisms unravels a high involvement of transforming growth factor-beta and decoy receptor 3
Source: PLoS One. 2018 Dec 4;13(12):e0207799. doi: 10.1371/journal.pone.0207799 (PMC6279052; doi:10.1371/journal.pone.0207799)
Supplement: S10 File — (XLSX) [file pone.0207799.s010.xlsx]

## Sheet: Sheet1
	p.geomean	stat.mean	p.val	q.val	set.size	exp1	label	Cluster
GO:0008283 cell proliferation	0.0363546	1.80251	0.0363546	0.0363546	122	0.0363546	greater	1
GO:0008283 cell proliferation	0.963645	1.80251	0.963645	0.963645	122	0.963645	less	1
GO:0008283 cell proliferation	0.39731	0.260612	0.39731	0.39731	122	0.39731	greater	2
GO:0008283 cell proliferation	0.60269	0.260612	0.60269	0.60269	122	0.60269	less	2
GO:0008283 cell proliferation	0.50024	-0.000601968	0.50024	0.50024	122	0.50024	greater	3
GO:0008283 cell proliferation	0.49976	-0.000601968	0.49976	0.49976	122	0.49976	less	3
GO:0008283 cell proliferation	0.978632	-2.03702	0.978632	0.978632	122	0.978632	greater	4
GO:0008283 cell proliferation	0.0213684	-2.03702	0.0213684	0.0213684	122	0.0213684	less	4
GO:0008283 cell proliferation	0.601803	-0.258301	0.601803	0.601803	122	0.601803	greater	5
GO:0008283 cell proliferation	0.398197	-0.258301	0.398197	0.398197	122	0.398197	less	5
GO:0008283 cell proliferation	0.991929	-2.4227	0.991929	0.991929	122	0.991929	greater	6
GO:0008283 cell proliferation	0.00807082	-2.4227	0.00807082	0.00807082	122	0.00807082	less	6
GO:0008283 cell proliferation	0.350837	0.383532	0.350837	0.350837	122	0.350837	greater	7
GO:0008283 cell proliferation	0.649163	0.383532	0.649163	0.649163	122	0.649163	less	7
